# Supplementary material for: Metabolomic profiling of pancreatic adenocarcinoma reveals key features driving clinical outcome and drug resistance
Source: eBioMedicine. 2021 Apr 13;66:103332. doi: 10.1016/j.ebiom.2021.103332 (PMC8054161; doi:10.1016/j.ebiom.2021.103332)
Supplement: Supplementary file 2 [file mmc2.xlsx]

## Sheet: Dataset S2 - Metabolite Annotat
Metabolite ID	CLASS	SUBCLASS_A	SUBCLASS_B	SUBCLASS_C	COMMON_NAME_OR_FUNCTION	INDIVIDUAL_NOTATION	INDIVIDUAL_COMPOSITION_OR_PROBABLE_ID	SIMPLIFIED_NAME	SIMPLE_NAME	HMDB	KEGG	CHEMICAL_FORMULA	COMMON_NAME	BIOFUNCTION	CLASS_(HMDB)	SUPER_CLASS_(HMDB)
AA02	Amino acids	non-essential	Glucogenic		Glu	Glutamic Acid		AA	AA	HMDB00148	C00025	C5H9NO4	L-Glutamic acid	Component of Alanine and aspartate metabolism	Amino Acids and Derivatives	Amino Acids, Peptides, and Analogues
AA03	Amino acids	non-essential	Glucogenic		Gly	Glycine		AA	AA	HMDB00123	C00037	C2H5NO2	Glycine	Non-essential amino acid	Amino Acids and Derivatives	Amino Acids, Peptides, and Analogues
AA04	Amino acids	non-essential	Glucogenic		Ala	Alanine		AA	AA	HMDB00161	C00041	C3H7NO2	L-Alanine	Component of Alanine and aspartate metabolism	Amino Acids and Derivatives	Amino Acids, Peptides, and Analogues
AA05	Amino acids	non-essential	Glucogenic		Ser	Serine		AA	AA	HMDB00187	C00065	C3H7NO3	L-Serine	Component of Aminoacyl-tRNA biosynthesis	Amino Acids and Derivatives	Amino Acids, Peptides, and Analogues
AA06	Amino acids	non-essential	Glucogenic		Pro	Proline		AA	AA	HMDB00162	C00148	C5H9NO2	L-Proline	Component of Arginine and proline metabolism	Amino Acids and Derivatives	Amino Acids, Peptides, and Analogues
AA07	Amino acids	essential	Glucogenic	Branched-chain	Val	Valine		AA	AA	HMDB00883	C00183	C5H11NO2	L-Valine	Component of Aminoacyl-tRNA biosynthesis	Amino Acids and Derivatives	Amino Acids, Peptides, and Analogues
AA08	Amino acids	essential	Glucogenic-Ketogenic		Thr	Threonine		AA	AA	HMDB00167	C00188	C4H9NO3	L-Threonine	Component of Aminoacyl-tRNA biosynthesis	Amino Acids and Derivatives	Amino Acids, Peptides, and Analogues
AA09	Amino acids	non-essential			Tau	Taurine		AA	AA	HMDB00251	C00245	C2H7NO3S	Taurine	Component of Taurine and hypotaurine metabolism	Sulfonic Acids and Derivatives	Organic Acids and Derivatives
AA10	Amino acids	essential	Glucogenic-Ketogenic	Branched-chain	Ile	Isoleucine		AA	AA	HMDB00172	C00407	C6H13NO2	L-Isoleucine	Component of Aminoacyl-tRNA biosynthesis	Amino Acids and Derivatives	Amino Acids, Peptides, and Analogues
AA11	Amino acids	essential	Ketogenic	Branched-chain	Leu	Leucine		AA	AA	HMDB00687	C00123	C6H13NO2	L-Leucine	Essential amino acids	Amino Acids and Derivatives	Amino Acids, Peptides, and Analogues
AA12	Amino acids	non-essential	Glucogenic		Asn	Asparagine		AA	AA	HMDB00168	C00152	C4H8N2O3	L-Asparagine	Component of Alanine and aspartate metabolism	Amino Acids and Derivatives	Amino Acids, Peptides, and Analogues
AA13	Amino acids	non-essential	Glucogenic		Asp	Aspartic Acid		AA	AA	HMDB00191	C00049	C4H7NO4	L-Aspartic acid	Component of Alanine and aspartate metabolism	Amino Acids and Derivatives	Amino Acids, Peptides, and Analogues
AA14	Amino acids	non-essential	Glucogenic		Gln	Glutamine		AA	AA	HMDB00641	C00064	C5H10N2O3	L-Glutamine	Component of Alanine and aspartate metabolism	Amino Acids and Derivatives	Amino Acids, Peptides, and Analogues
AA15	Amino acids	essential	Ketogenic		Lys	Lysine		AA	AA	HMDB00182	C00047	C6H14N2O2	L-Lysine	Component of Aminoacyl-tRNA biosynthesis	Amino Acids and Derivatives	Amino Acids, Peptides, and Analogues
AA16	Amino acids	essential	Glucogenic		Met	Methionine		AA	AA	HMDB00696	C00073	C5H11NO2S	L-Methionine	Component of Aminoacyl-tRNA biosynthesis	Amino Acids and Derivatives	Amino Acids, Peptides, and Analogues
AA17	Amino acids	essential	Glucogenic		His	Histidine		AA	AA	HMDB00177	C00135	C6H9N3O2	L-Histidine	Component of Aminoacyl-tRNA biosynthesis	Amino Acids and Derivatives	Amino Acids, Peptides, and Analogues
AA18	Amino acids	essential	Glucogenic-Ketogenic	Aromatic	Phe	Phenylalanine		AA	AA	HMDB00159	C00079	C9H11NO2	L-Phenylalanine	Component of Aminoacyl-tRNA biosynthesis	Amino Acids and Derivatives	Amino Acids, Peptides, and Analogues
AA19	Amino acids	non-essential	Glucogenic		Arg	Arginine		AA	AA	HMDB00517	C00062	C6H14N4O2	L-Arginine	Component of Alanine and aspartate metabolism	Amino Acids and Derivatives	Amino Acids, Peptides, and Analogues
AA20	Amino acids	conditionally essential (phenylalanine)	Glucogenic-Ketogenic	Aromatic - exclusive liver synthesis	Tyr	Tyrosine		AA	AA	HMDB00158	C00082	C9H11NO3	L-Tyrosine	Component of Aminoacyl-tRNA biosynthesis	Amino Acids and Derivatives	Amino Acids, Peptides, and Analogues
AA21	Amino acids	essential	Glucogenic-Ketogenic	Aromatic	Trp	Tryptophan		AA	AA	HMDB00929	C00078	C11H12N2O2	L-Tryptophan	Component of Aminoacyl-tRNA biosynthesis	Amino Acids and Derivatives	Amino Acids, Peptides, and Analogues
AA22	Amino Acids and Derivatives	Alpha Amino Acids and Derivatives		Amino acid derivatives		Sarcosine		AA	AA	HMDB00271	C00213	C3H7NO2	Sarcosine	Component of Glycine, serine and threonine metabolism	Amino Acids and Derivatives	Amino Acids, Peptides, and Analogues
AA23	Amino acid derivatives	essential	Alpha Amino Acids and Derivatives		Cys-Cys	Cystine		AA	AA	HMDB00192	C00491	C6H12N2O4S2	L-Cystine	Essential amino acid	Amino Acids and Derivatives	Amino Acids, Peptides, and Analogues
AA26	Sulfinic Acids and Derivatives	Sulfinic Acids		Amino acid derivatives		Hypotaurine		AA	AA	HMDB00965	C00519	C2H7NO2S	Hypotaurine	Component of Taurine and hypotaurine metabolism	Sulfinic Acids and Derivatives	Organic Acids and Derivatives
AA28	Amino Acids and Derivatives	Alpha Amino Acids and Derivatives		Amino acid derivatives		DL-2-Aminoadipic acid. Biomarker for diabetes risk. doi: 10.1172/JCI64801		AA	AA	HMDB00510	C00956	C6H11NO4	Aminoadipic acid	Protein synthesis, amino acid biosynthesis	Amino Acids and Derivatives	Amino Acids, Peptides, and Analogues
AA34	Amino Acids and Derivatives	Alpha Amino Acids and Derivatives		Amino acid derivatives		L-Citrulline		AA	AA	HMDB00904	C00327	C6H13N3O3	Citrulline	Component of Alanine and aspartate metabolism	Amino Acids and Derivatives	Amino Acids, Peptides, and Analogues
AA42	Polypeptide	Tripeptide			GSSG-double charge	Glutathione (oxidized)		AA	AA	HMDB03337	C00127	C20H32N6O12S2	Oxidized glutathione	Component of Glutamate metabolism	Peptides	Amino Acids, Peptides, and Analogues
AA44	AA derivative	essential			Cys-Cys	Cystine-double charge		AA	AA	HMDB00192	C00491	C6H12N2O4S2	L-Cystine	Essential amino acid	Amino Acids and Derivatives	Amino Acids, Peptides, and Analogues
AA47	Amino Acids and Derivatives	Alpha Amino Acids and Derivatives				1-Methyl-L-histidine		AA	AA	HMDB00001	C01152	C7H11N3O2	1-Methylhistidine	Protein synthesis, amino acid biosynthesis	Amino Acids and Derivatives	Amino Acids, Peptides, and Analogues
AA53	AA derivative	Alpha Amino Acids and Derivatives		Amino acid derivatives		D(-)-2-Aminobutyric acid		AA	AA	HMDB00650	C02261	C4H9NO2	D-Alpha-aminobutyric acid	Not Available	Amino Acids and Derivatives	Amino Acids, Peptides, and Analogues
Cer_02	Sphingolipids	Ceramides	CER[NS]	Sphingoid base d18:1		Cer(d18:1/16:0)		Cer	Cer	HMDB04949	C00195	C34H67NO3	Ceramide (d18:1/16:0)	Cell signaling	Sphingolipids	Lipids
Cer_03	Sphingolipids	Ceramides	CER[NS]	Sphingoid base d18:1		Cer(d18:1/20:0)		Cer	Cer	HMDB04951	C00195	C38H75NO3	Ceramide (d18:1/20:0)	Cell signaling	Sphingolipids	Lipids
Cer_05	Sphingolipids	Ceramides	CER[NS]	Sphingoid base d18:1		Cer(d18:1/22:0)		Cer	Cer	HMDB04952	C00195	C40H79NO3	Ceramide (d18:1/22:0)	Cell signaling	Sphingolipids	Lipids
Cer_06	Sphingolipids	Ceramides	CER[NS]	Mixed sphingoid base		Cer(40:2)		Cer	Cer
Cer_07	Sphingolipids	Ceramides	CER[NS]	Sphingoid base d18:1		Cer(d18:1/23:0)		Cer	Cer	HMDB00950		C41H81NO3	Cer(d18:1/23:0)	Cell signaling	Sphingolipids	Lipids
Cer_09	Sphingolipids	Ceramides	CER[NS]	Sphingoid base d18:1		Cer(d18:1/24:0)		Cer	Cer	HMDB04956	C00195	C42H83NO3	Ceramide (d18:1/24:0)	Cell signaling	Sphingolipids	Lipids
Cer_10_Cer_11	Sphingolipids	Ceramides	CER[NS]	Mixed sphingoid base		Cer(d18:1/24:1)+Cer(d18:2/24:0)		Cer	Cer
Cer_12	Sphingolipids	Ceramides	CER[NS]	Mixed sphingoid base		Cer(42:3)		Cer	Cer
Cer_13	Sphingolipids	Ceramides	CER[NS]	Sphingoid base d18:1		Cer(d18:1/18:0)		Cer	Cer	HMDB04950	C00195	C36H71NO3	Ceramide (d18:1/18:0)	Cell signaling	Sphingolipids	Lipids
Cer_15	Sphingolipids	Ceramides	CER[NS]	Sphingoid base d18:1		Cer(d18:1/25:0)		Cer	Cer	HMDB04957	C00195	C43H85NO3	Ceramide (d18:1/25:0)	Cell signaling	Sphingolipids	Lipids
CMH_01	Sphingolipids	Monohexosylceramides	CMH[NS]	Sphingoid base d18:1		CMH(d18:1/16:0)		CMH	CMH	HMDB04971	C01190	C40H77NO8	Glucosylceramide (d18:1/16:0)	Cell signaling	Sphingolipids	Lipids
CMH_02	Sphingolipids	Monohexosylceramides	CMH[NS]	Sphingoid base d18:1		CMH(d18:1/22:0)		CMH	CMH	HMDB04974	C01190	C46H89NO8	Glucosylceramide (d18:1/22:0)	Cell signaling	Sphingolipids	Lipids
CMH_03	Sphingolipids	Monohexosylceramides	CMH[NS]	Sphingoid base d18:1		CMH(d18:1/24:0)		CMH	CMH	HMDB04978		C48H93NO8	Glucosylceramide (d18:1/24:0)	Cell signaling	Sphingolipids	Lipids
CMH_09	Sphingolipids	Monohexosylceramides	CMH[NS]	Sphingoid base d18:1		CMH(d18:1/23:0)		CMH	CMH
ChoE_03	Sterols	Cholesteryl Ester				ChoE(16:0)		ChoE	ChoE	HMDB00885	C11251	C43H76O2	CE(16:0)	Cell signaling	Steroids and Steroid Derivatives	Lipids
ChoE_06	Sterols	Cholesteryl Ester				ChoE(18:0)		ChoE	ChoE	HMDB10368	C02530	C45H80O2	CE(18:0)	Cell signaling	Steroids and Steroid Derivatives	Lipids
ChoE_07	Sterols	Cholesteryl Ester				ChoE(18:1)		ChoE	ChoE	HMDB00918	C14641	C45H78O2	CE(18:1(9Z))	Cell signaling	Steroids and Steroid Derivatives	Lipids
ChoE_08	Sterols	Cholesteryl Ester				ChoE(18:2)		ChoE	ChoE	HMDB00610	C15441	C45H76O2	CE(18:2(9Z,12Z))	Cell signaling	Steroids and Steroid Derivatives	Lipids
ChoE_09	Sterols	Cholesteryl Ester				ChoE(18:3)		ChoE	ChoE	HMDB10370	C02530	C45H74O2	CE(18:3(9Z,12Z,15Z))	Cell signaling	Steroids and Steroid Derivatives	Lipids
ChoE_11	Sterols	Cholesteryl Ester				ChoE(20:3)		ChoE	ChoE	HMDB10373		C47H78O2	CE(20:3(5Z,8Z,11Z))	Cell signaling	Steroids and Steroid Derivatives	Lipids
ChoE_12	Sterols	Cholesteryl Ester				ChoE(20:4)		ChoE	ChoE	HMDB06726	C02530	C47H76O2	CE(20:4(5Z,8Z,11Z,14Z)	Cell signaling	Steroids and Steroid Derivatives	Lipids
ChoE_13	Sterols	Cholesteryl Ester				ChoE(20:5)		ChoE	ChoE	HMDB06731	C02530	C47H74O2	CE(20:5(5Z,8Z,11Z,14Z,17Z)	Cell signaling	Steroids and Steroid Derivatives	Lipids
ChoE_14	Sterols	Cholesteryl Ester				ChoE(22:4)		ChoE	ChoE	HMDB06729	C02530	C49H80O2	CE(22:4(7Z,10Z,13Z,16Z)	Cell signaling	Steroids and Steroid Derivatives	Lipids
ChoE_15	Sterols	Cholesteryl Ester				ChoE(22:5)		ChoE	ChoE	HMDB10375		C49H78O2	CE(22:5(7Z,10Z,13Z,16Z,19Z))	Cell signaling	Steroids and Steroid Derivatives	Lipids
ChoE_17	Sterols	Cholesteryl Ester				ChoE(22:6)		ChoE	ChoE	HMDB06733	C02530	C49H76O2	CE(22:6(4Z,7Z,10Z,13Z,16Z,19Z))	Cell signaling	Steroids and Steroid Derivatives	Lipids
DAPC03	Glycerophospholipids	Diacylglycerophosphocholine				PC(16:0/16:0)		PC_DAPC	PC	HMDB00564	C00157	C40H80NO8P	PC(16:0/16:0)	Cell signaling	Glycerophospholipids	Lipids
DAPC04	Glycerophospholipids	Diacylglycerophosphocholine				PC(32:1)	PC(16:0/16:1) + PC(14:1/18:0) + PC(14:0/18:1)	PC_DAPC	PC
DAPC05	Glycerophospholipids	Diacylglycerophosphocholine				PC(14:0/18:2)		PC_DAPC	PC	HMDB07874	C00157	C40H76NO8P	PC(14:0/18:2(9Z,12Z))	Cell signaling	Glycerophospholipids	Lipids
DAPC06	Glycerophospholipids	Diacylglycerophosphocholine				PC(16:0/18:0)		PC_DAPC	PC	HMDB07970	C00157	C42H84NO8P	PC(16:0/18:0)	Cell signaling	Glycerophospholipids	Lipids
DAPC07	Glycerophospholipids	Diacylglycerophosphocholine				PC(16:0/18:1)		PC_DAPC	PC	HMDB07972	C00157	C42H82NO8P	PC(16:0/18:1(9Z))	Cell signaling	Glycerophospholipids	Lipids
DAPC08	Glycerophospholipids	Diacylglycerophosphocholine				PC(16:0/18:2)		PC_DAPC	PC	HMDB07973	C00157	C42H80NO8P	PC(16:0/18:2(9Z,12Z))	Cell signaling	Glycerophospholipids	Lipids
DAPC09	Glycerophospholipids	Diacylglycerophosphocholine				PC(14:0/20:4)		PC_DAPC	PC	HMDB07883	C00157	C42H76NO8P	PC(14:0/20:4(5Z,8Z,11Z,14Z))	Cell signaling	Glycerophospholipids	Lipids
DAPC11	Glycerophospholipids	Diacylglycerophosphocholine				PC(18:0/18:1)		PC_DAPC	PC	HMDB08038	C00157	C44H86NO8P	PC(18:0/18:1(9Z))	Cell signaling	Glycerophospholipids	Lipids
DAPC12	Glycerophospholipids	Diacylglycerophosphocholine				PC(18:0/18:2)		PC_DAPC	PC	HMDB08039	C00157	C44H84NO8P	PC(18:0/18:2(9Z,12Z))	Cell signaling	Glycerophospholipids	Lipids
DAPC13	Glycerophospholipids	Diacylglycerophosphocholine				PC(18:2/18:2)		PC_DAPC	PC	HMDB08138	C00157	C44H80NO8P	PC(18:2(9Z,12Z)/18:2(9Z,12Z))	Cell signaling	Glycerophospholipids	Lipids
DAPC14	Glycerophospholipids	Diacylglycerophosphocholine				PC(16:0/20:4)		PC_DAPC	PC	HMDB07982	C00157	C44H80NO8P	PC(16:0/20:4(5Z,8Z,11Z,14Z))	Cell signaling	Glycerophospholipids	Lipids
DAPC15	Glycerophospholipids	Diacylglycerophosphocholine				PC(16:0/20:5)		PC_DAPC	PC	HMDB07984	C00157	C44H78NO8P	PC(16:0/20:5(5Z,8Z,11Z,14Z,17Z))	Cell signaling	Glycerophospholipids	Lipids
DAPC16	Glycerophospholipids	Diacylglycerophosphocholine				PC(18:3/18:3)		PC_DAPC	PC	HMDB08206	C00157	C44H76NO8P	PC(18:3(9Z,12Z,15Z)/18:3(9Z,12Z,15Z))	Cell signaling	Glycerophospholipids	Lipids
DAPC18	Glycerophospholipids	Diacylglycerophosphocholine				PC(18:0/20:3)		PC_DAPC	PC	HMDB08046	C00157	C46H86NO8P	PC(18:0/20:3(5Z,8Z,11Z))	Cell signaling	Glycerophospholipids	Lipids
DAPC19	Glycerophospholipids	Diacylglycerophosphocholine				PC(18:0/20:4)		PC_DAPC	PC	HMDB08048	C00157	C46H84NO8P	PC(18:0/20:4(5Z,8Z,11Z,14Z))	Cell signaling	Glycerophospholipids	Lipids
DAPC20	Glycerophospholipids	Diacylglycerophosphocholine				PC(38:5)	PC(18:1/20:4) + PC(16:0/22:5)	PC_DAPC	PC
DAPC21	Glycerophospholipids	Diacylglycerophosphocholine				PC(38:5)	PC(18:0/20:5) + PC(16:0/22:5)	PC_DAPC	PC
DAPC23	Glycerophospholipids	Diacylglycerophosphocholine				PC(18:2/20:4)		PC_DAPC	PC	HMDB08147	C00157	C46H80NO8P	PC(18:2(9Z,12Z)/20:4(5Z,8Z,11Z,14Z))	Cell signaling	Glycerophospholipids	Lipids
DAPC24	Glycerophospholipids	Diacylglycerophosphocholine				PC(16:0/22:6)		PC_DAPC	PC	HMDB07991	C00157	C46H80NO8P	PC(16:0/22:6(4Z,7Z,10Z,13Z,16Z,19Z))	Cell signaling	Glycerophospholipids	Lipids
DAPC26	Glycerophospholipids	Diacylglycerophosphocholine				PC(18:0/22:4)		PC_DAPC	PC	HMDB08054	C00157	C48H88NO8P	PC(18:0/22:4(7Z,10Z,13Z,16Z))	Cell signaling	Glycerophospholipids	Lipids
DAPC27	Glycerophospholipids	Diacylglycerophosphocholine				PC(20:0/20:4)		PC_DAPC	PC	HMDB08279	C00157	C48H88NO8P	PC(20:0/20:4(5Z,8Z,11Z,14Z))	Cell signaling	Glycerophospholipids	Lipids
DAPC28	Glycerophospholipids	Diacylglycerophosphocholine				PC(40:5)		PC_DAPC	PC
DAPC29	Glycerophospholipids	Diacylglycerophosphocholine				PC(18:0/22:5)		PC_DAPC	PC	HMDB08056	C00157	C48H86NO8P	PC(18:0/22:5(7Z,10Z,13Z,16Z,19Z))	Cell signaling	Glycerophospholipids	Lipids
DAPC30	Glycerophospholipids	Diacylglycerophosphocholine				PC(18:0/22:6)		PC_DAPC	PC	HMDB08057	C00157	C48H84NO8P	PC(18:0/22:6(4Z,7Z,10Z,13Z,16Z,19Z))	Cell signaling	Glycerophospholipids	Lipids
DAPC31	Glycerophospholipids	Diacylglycerophosphocholine				PC(20:3/20:4)		PC_DAPC	PC	HMDB08378	C00157	C48H82NO8P	PC(20:3(5Z,8Z,11Z)/20:4(5Z,8Z,11Z,14Z))	Cell signaling	Glycerophospholipids	Lipids
DAPC32	Glycerophospholipids	Diacylglycerophosphocholine				PC(18:1/22:6)		PC_DAPC	PC	HMDB08123	C00157	C48H82NO8P	PC(18:1(9Z)/22:6(4Z,7Z,10Z,13Z,16Z,19Z))	Cell signaling	Glycerophospholipids	Lipids
DAPC34	Glycerophospholipids	Diacylglycerophosphocholine				PC(40:8)	PC(20:4/20:4) + PC(18:2/22:6) + PC(18:0/22:8)	PC_DAPC	PC
DAPC37	Glycerophospholipids	Diacylglycerophosphocholine				PC(22:4/20:4)		PC_DAPC	PC	HMDB08640	C00157	C50H84NO8P	PC(22:4(7Z,10Z,13Z,16Z)/20:4(5Z,8Z,11Z,14Z))	Cell signaling	Glycerophospholipids	Lipids
DAPC38	Glycerophospholipids	Diacylglycerophosphocholine				PC(16:1/18:2)		PC_DAPC	PC	HMDB08006	C00157	C42H78NO8P	PC(16:1(9Z)/18:2(9Z,12Z))	Cell signaling	Glycerophospholipids	Lipids
DAPC41_DAPC42	Glycerophospholipids	Diacylglycerophosphocholine				PC(36:3)		PC_DAPC	PC
DAPC44	Glycerophospholipids	Diacylglycerophosphocholine				PC(16:1/20:4)		PC_DAPC	PC
DAPC45	Glycerophospholipids	Diacylglycerophosphocholine				PC(31:0)		PC_DAPC	PC
DAPC46	Glycerophospholipids	Diacylglycerophosphocholine				PC(14:0/14:0)		PC_DAPC	PC
DAPC47	Glycerophospholipids	Diacylglycerophosphocholine				PC(30:0)	PC(16:0/14:0) + PC(14:0/16:0)	PC_DAPC	PC
DAPC48	Glycerophospholipids	Diacylglycerophosphocholine				PC(14:0/16:1)	Small contribution PC(16:1/14:0)	PC_DAPC	PC
DAPC50	Glycerophospholipids	Diacylglycerophosphocholine				PC(40:0)	PC (20:0/20:0) + PC(16:0/24:0) + PC(18:0/22:0)	PC_DAPC	PC
DAPE02	Glycerophospholipids	Diacylglycerophosphoethanolamine				PE(16:0/18:1)		PE_DAPE	PE	HMDB08927	C00350	C39H76NO8P	PE(16:0/18:1(9Z))	Cell signaling	Glycerophospholipids	Lipids
DAPE03	Glycerophospholipids	Diacylglycerophosphoethanolamine				PE(16:0/18:2)		PE_DAPE	PE	HMDB08928	C00350	C39H74NO8P	PE(16:0/18:2(9Z,12Z))	Cell signaling	Glycerophospholipids	Lipids
DAPE04	Glycerophospholipids	Diacylglycerophosphocholine				PC(16:0/17:0)		PC_DAPC	PC
DAPE05	Glycerophospholipids	Diacylglycerophosphocholine				PC(33:1)	PC(15:0/18:1) + PC(16:0/17:1)	PC_DAPC	PC
DAPE06	Glycerophospholipids	Diacylglycerophosphocholine				PC(15:0/18:2)		PC_DAPC	PC	HMDB07940	C00157	C41H78NO8P	PC(15:0/18:2(9Z,12Z))	Cell signaling	Glycerophospholipids	Lipids
DAPE07	Glycerophospholipids	Diacylglycerophosphoethanolamine				PE(18:1/18:2)		PE_DAPE	PE	HMDB09060	C00350	C41H76NO8P	PE(18:1(9Z)/18:2(9Z,12Z))	Cell signaling	Glycerophospholipids	Lipids
DAPE08	Glycerophospholipids	Diacylglycerophosphoethanolamine				PE(16:0/20:4)		PE_DAPE	PE	HMDB08937	C00350	C41H74NO8P	PE(16:0/20:4(5Z,8Z,11Z,14Z))	Cell signaling	Glycerophospholipids	Lipids
DAPE09	Glycerophospholipids	Diacylglycerophosphoethanolamine				PE(18:2/18:2)		PE_DAPE	PE	HMDB09093	C00350	C41H74NO8P	PE(18:2(9Z,12Z)/18:2(9Z,12Z))	Cell signaling	Glycerophospholipids	Lipids
DAPE10	Glycerophospholipids	Diacylglycerophosphoethanolamine				PE(20:5/16:0)		PE_DAPE	PE	HMDB09451	C00350	C41H72NO8P	PE(20:5(5Z,8Z,11Z,14Z,17Z)/16:0)	Cell signaling	Glycerophospholipids	Lipids
DAPE12	Glycerophospholipids	Diacylglycerophosphocholine				PC(16:0/19:1)		PC_DAPC	PC
DAPE13	Glycerophospholipids	Diacylglycerophosphocholine				PC(17:1/18:1)		PC_DAPC	PC
DAPE14	Glycerophospholipids	Diacylglycerophosphocholine				PC(17:0/18:2)		PC_DAPC	PC
DAPE15	Glycerophospholipids	Diacylglycerophosphocholine				PC(17:1/18:2)		PC_DAPC	PC
DAPE17	Glycerophospholipids	Diacylglycerophosphocholine				PC(15:0/20:4)		PC_DAPC	PC	HMDB07949	C00157	C43H78NO8P	PC(15:0/20:4(5Z,8Z,11Z,14Z))	Cell signaling	Glycerophospholipids	Lipids
DAPE18	Glycerophospholipids	Diacylglycerophosphoethanolamine				PE(18:0/20:4)		PE_DAPE	PE	HMDB09003	C00350	C43H78NO8P	PE(18:0/20:4(5Z,8Z,11Z,14Z))	Cell signaling	Glycerophospholipids	Lipids
DAPE19	Glycerophospholipids	Diacylglycerophosphoethanolamine				PE(38:5)	PE(18:1/20:4) + PE(16:0/22:5)	PE_DAPE	PE
DAPE20	Glycerophospholipids	Diacylglycerophosphoethanolamine				PE(20:4/18:2)		PE_DAPE	PE	HMDB09390	C00350	C43H74NO8P	PE(20:4(5Z,8Z,11Z,14Z)/18:2(9Z,12Z))	Cell signaling	Glycerophospholipids	Lipids
DAPE21	Glycerophospholipids	Diacylglycerophosphoethanolamine				PE(16:0/22:6)		PE_DAPE	PE	HMDB08946	C00350	C43H74NO8P	PE(16:0/22:6(4Z,7Z,10Z,13Z,16Z,19Z))	Cell signaling	Glycerophospholipids	Lipids
DAPE22	Glycerophospholipids	Diacylglycerophosphocholine				PC(37:2)	PC(19:0/18:2), also 20:2, 19:2, 18:0, 18:1, 17:0, 17:1	PC_DAPC	PC
DAPE23	Glycerophospholipids	Diacylglycerophosphocholine				PC(37:2)	PC(19:0/18:2), also 20:2, 19:2, 18:0, 18:1, 17:0, 17:1	PC_DAPC	PC
DAPE24	Glycerophospholipids	Diacylglycerophosphocholine				PC(19:1/18:2)		PC_DAPC	PC
DAPE25	Glycerophospholipids	Diacylglycerophosphocholine				PC(17:0/20:3)		PC_DAPC	PC
DAPE26	Glycerophospholipids	Diacylglycerophosphocholine				PC(17:0/20:4)		PC_DAPC	PC
DAPE27	Glycerophospholipids	Diacylglycerophosphocholine				PC(17:0/20:4)		PC_DAPC	PC
DAPE28	Glycerophospholipids	Diacylglycerophosphocholine				PC(37:5)	PC(17:1/20:4) + PC(15:0/22:5)	PC_DAPC	PC
DAPE29	Glycerophospholipids	Diacylglycerophosphoethanolamine				PE(18:0/22:6)		PE_DAPE	PE	HMDB09012	C00350	C45H78NO8P	PE(18:0/22:6(4Z,7Z,10Z,13Z,16Z,19Z))	Cell signaling	Glycerophospholipids	Lipids
DAPE30	Glycerophospholipids	Diacylglycerophosphocholine				PC(15:0/22:6)		PC_DAPC	PC	HMDB07958	C00157	C45H78NO8P	PC(15:0/22:6(4Z,7Z,10Z,13Z,16Z,19Z))	Cell signaling	Glycerophospholipids	Lipids
DAPE37	Glycerophospholipids	Diacylglycerophosphoethanolamine				PE(16:0/16:0)		PE_DAPE	PE
DAPE42	Glycerophospholipids	Diacylglycerophosphoethanolamine				PE(18:0/18:1)		PE_DAPE	PE
DAPI01	Glycerophospholipids	Diacylglycerophosphoinositol				PI(16:0/18:1)		PI_DAPI	PI	HMDB09783	C00626	C43H81O13P	PI(16:0/18:1(9Z))	Cell signaling	Glycerophospholipids	Lipids
DAPI02	Glycerophospholipids	Diacylglycerophosphoinositol				PI(16:0/18:2)		PI_DAPI	PI	HMDB09784	C00626	C43H79O13P	PI(16:0/18:2(9Z,12Z))	Cell signaling	Glycerophospholipids	Lipids
DAPI03	Glycerophospholipids	Diacylglycerophosphoinositol				PI(18:0/18:1)		PI_DAPI	PI	HMDB09837	C00626	C45H83O13P	PI(18:1(9Z)/18:1(9Z))	Cell signaling	Glycerophospholipids	Lipids
DAPI04	Glycerophospholipids	Diacylglycerophosphoinositol				PI(18:0/18:2)		PI_DAPI	PI	HMDB09809	C00626	C45H83O13P	PI(18:0/18:2(9Z,12Z))	Cell signaling	Glycerophospholipids	Lipids
DAPI05	Glycerophospholipids	Diacylglycerophosphoinositol				PI(18:0/20:3)		PI_DAPI	PI	HMDB09813	C00626	C47H85O13P	PI(18:0/20:3(5Z,8Z,11Z))	Cell signaling	Glycerophospholipids	Lipids
DAPI06	Glycerophospholipids	Diacylglycerophosphoinositol				PI(18:0/20:4)		PI_DAPI	PI	HMDB09815	C00626	C47H83O13P	PI(18:0/20:4(5Z,8Z,11Z,14Z))	Cell signaling	Glycerophospholipids	Lipids
DAPI09	Glycerophospholipids	Diacylglycerophosphoinositol				PI(18:1/20:4)		PI_DAPI	PI
DAPI11	Glycerophospholipids	Diacylglycerophosphoinositol				PI(18:0/22:6)		PI_DAPI	PI	HMDB09821	C00626	C49H83O13P	PI(18:0/22:6(4Z,7Z,10Z,13Z,16Z,19Z))	Cell signaling	Glycerophospholipids	Lipids
DG02	Glycerolipids	Diacylglycerols				DG(32:0)	DG(16:0+16:0+0:0)	DAG	DAG
DG03	Glycerolipids	Diacylglycerols				DG(32:1)	DG(16:0+16:1+0:0)+ DG (14:0+18:1+0:0)	DAG	DAG
DG04	Glycerolipids	Diacylglycerols				DG(32:2)	DG(14:0+18:2+0:0)	DAG	DAG
DG06	Glycerolipids	Diacylglycerols				DG(34:1)	DG(16:0+18:1+0:0)	DAG	DAG
DG08	Glycerolipids	Diacylglycerols				DG(36:2)	DG(18:1+18:1+0:0)	DAG	DAG
DG09	Glycerolipids	Diacylglycerols				DG(36:3)	DG(18:1+18:2+0:0)	DAG	DAG
DG12	Glycerolipids	Diacylglycerols				DG(36:4)	DG(16:0+20:4+0:0)	DAG	DAG
DG33	Glycerolipids	Diacylglycerols				DG(30:0)	DG(14:0+16:0+0:0)	DAG	DAG
DG57	Glycerolipids	Diacylglycerols				DG(36:1)	DG(18:0+18:1+0:0) + DG(16:0+20:1+0:0)	DAG	DAG
DG63	Glycerolipids	Diacylglycerols				DG(38:4)	DG(18:0+20:4+0:0)	DAG	DAG
DG66	Glycerolipids	Diacylglycerols				DG(38:5)	DG(16:0+22:5+0:0) + DG(18:1+20:4+0:0)	DAG	DAG
MEMAPC01	Glycerophospholipids	1-ether, 2-acylglycerophosphocholine				PC(O-16:0/14:0)		PC_1ME2MAPC	PC
MEMAPC02	Glycerophospholipids	1-ether, 2-acylglycerophosphocholine			Plasmalogen	PC(P-16:0/14:0)		PC_1ME2MAPC	PC
MEMAPC03	Glycerophospholipids	1-ether, 2-acylglycerophosphocholine				PC(O-16:0/16:0)		PC_1ME2MAPC	PC
MEMAPC04	Glycerophospholipids	1-ether, 2-acylglycerophosphocholine			Plasmalogen	PC(P-16:0/16:0)		PC_1ME2MAPC	PC
MEMAPC05	Glycerophospholipids	1-ether, 2-acylglycerophosphocholine				PC(O-34:0)	PC(O-16:0/18:0) + PC(O-18:0/16:0)	PC_1ME2MAPC	PC
MEMAPC06	Glycerophospholipids	1-ether, 2-acylglycerophosphocholine				PC(O-34:1)	PC(O-16:0/18:1) + PC(18:1e/16:0)	PC_1ME2MAPC	PC
MEMAPC07	Glycerophospholipids	1-ether, 2-acylglycerophosphocholine				PC(O-16:0/18:2)		PC_1ME2MAPC	PC	HMDB11151		C42H82NO7P	PC(O-16:0/18:2(9Z,12Z))	Cell signaling	Glycerophospholipids	Lipids
MEMAPC09	Glycerophospholipids	1-ether, 2-acylglycerophosphocholine			Plasmalogen	PC(P-16:0/18:2)		PC_1ME2MAPC	PC
MEMAPC11	Glycerophospholipids	1-ether, 2-acylglycerophosphocholine				PC(O-18:1/18:1)		PC_1ME2MAPC	PC
MEMAPC12	Glycerophospholipids	1-ether, 2-acylglycerophosphocholine				PC(O-18:0/18:2)		PC_1ME2MAPC	PC	HMDB13418		C44H86NO7P	PC(o-18:0/18:2(9Z,12Z))	Cell signaling	Glycerophospholipids	Lipids
MEMAPC13	Glycerophospholipids	1-ether, 2-acylglycerophosphocholine				PC(O-18:1/18:2)		PC_1ME2MAPC	PC
MEMAPC14	Glycerophospholipids	1-ether, 2-acylglycerophosphocholine				PC(O-16:0/20:3)		PC_1ME2MAPC	PC
MEMAPC17	Glycerophospholipids	1-ether, 2-acylglycerophosphocholine				PC(O-16:0/20:4)		PC_1ME2MAPC	PC	HMDB13407		C44H82NO7P	PC(o-16:0/20:4(8Z,11Z,14Z,17Z))	Cell signaling	Glycerophospholipids	Lipids
MEMAPC18	Glycerophospholipids	1-ether, 2-acylglycerophosphocholine			Plasmalogen	PC(P-16:0/20:3)		PC_1ME2MAPC	PC
MEMAPC19	Glycerophospholipids	1-ether, 2-acylglycerophosphocholine			Plasmalogen	PC(P-16:0/20:4)		PC_1ME2MAPC	PC
MEMAPC20	Glycerophospholipids	1-ether, 2-acylglycerophosphocholine				PC(O-38:4)	PC(22:4e/16:0) + PC(18:1e/20:3)	PC_1ME2MAPC	PC
MEMAPC21	Glycerophospholipids	1-ether, 2-acylglycerophosphocholine				PC(O-16:0/22:4)		PC_1ME2MAPC	PC
MEMAPC22	Glycerophospholipids	1-ether, 2-acylglycerophosphocholine				PC(O-18:0/20:4)		PC_1ME2MAPC	PC	HMDB13420		C46H86NO7P	PC(o-18:0/20:4(8Z,11Z,14Z,17Z))	Cell signaling	Glycerophospholipids	Lipids
MEMAPC24_MEMAPC25	Glycerophospholipids	1-ether, 2-acylglycerophosphocholine				PC(O-38:5)	PC(O-18:1/20:4) + PC(O-18:1/20:4)	PC_1ME2MAPC	PC
MEMAPC26	Glycerophospholipids	1-ether, 2-acylglycerophosphocholine			Plasmalogen	PC(P-18:0/20:4)		PC_1ME2MAPC	PC
MEMAPC27	Glycerophospholipids	1-ether, 2-acylglycerophosphocholine			Plasmalogen	PC(P-18:0/20:4)		PC_1ME2MAPC	PC
MEMAPC28	Glycerophospholipids	1-ether, 2-acylglycerophosphocholine				PC(O-18:2/20:4)		PC_1ME2MAPC	PC
MEMAPC29	Glycerophospholipids	1-ether, 2-acylglycerophosphocholine			Plasmalogen	PC(P-16:0/22:6)		PC_1ME2MAPC	PC
MEMAPC30	Glycerophospholipids	1-ether, 2-acylglycerophosphocholine				PC(O-18:0/22:4)		PC_1ME2MAPC	PC
MEMAPC31	Glycerophospholipids	1-ether, 2-acylglycerophosphocholine				PC(O-20:0/20:4)		PC_1ME2MAPC	PC	HMDB13442		C48H90NO7P	PC(o-20:0/20:4(8Z,11Z,14Z,17Z))	Cell signaling	Glycerophospholipids	Lipids
MEMAPC32	Glycerophospholipids	1-ether, 2-acylglycerophosphocholine				PC(O-18:1/22:4)		PC_1ME2MAPC	PC
MEMAPC33_MEMAPC34	Glycerophospholipids	1-ether, 2-acylglycerophosphocholine				PC(O-40:5)		PC_1ME2MAPC	PC
MEMAPC35	Glycerophospholipids	1-ether, 2-acylglycerophosphocholine				PC(O-22:1/20:4)		PC_1ME2MAPC	PC
MEMAPC36	Glycerophospholipids	1-ether, 2-acylglycerophosphocholine				PC(O-42:6)	PC(22:2e/20:4) + PC(24:5e/18:1) + PC(24:4e/18:2)	PC_1ME2MAPC	PC
MEMAPC37	Glycerophospholipids	1-ether, 2-acylglycerophosphocholine				PC(O-22:0/20:4)		PC_1ME2MAPC	PC	HMDB13448		C50H94NO7P	PC(o-22:0/20:4(8Z,11Z,14Z,17Z))	Cell signaling	Glycerophospholipids	Lipids
MEMAPC38	Glycerophospholipids	1-ether, 2-acylglycerophosphocholine				PC(O-24:1/20:4)		PC_1ME2MAPC	PC
MEMAPE01	Glycerophospholipids	1-ether, 2-acylglycerophosphoethanolamine				PE(O-16:0/18:1)		PE_1ME2MAPE	PE
MEMAPE02	Glycerophospholipids	1-ether, 2-acylglycerophosphoethanolamine			Plasmalogen	PE(P-16:0/18:2)		PE_1ME2MAPE	PE
MEMAPE05	Glycerophospholipids	1-ether, 2-acylglycerophosphoethanolamine			Plasmalogen	PE(P-18:0/18:1)		PE_1ME2MAPE	PE
MEMAPE06	Glycerophospholipids	1-ether, 2-acylglycerophosphoethanolamine			Plasmalogen	PE(P-16:0/20:4)		PE_1ME2MAPE	PE
MEMAPE07	Glycerophospholipids	1-ether, 2-acylglycerophosphoethanolamine			Plasmalogen	PE(P-20:0/18:2)		PE_1ME2MAPE	PE
MEMAPE08	Glycerophospholipids	1-ether, 2-acylglycerophosphoethanolamine			Plasmalogen	PE(P-18:0/20:4)		PE_1ME2MAPE	PE
MEMAPE09	Glycerophospholipids	1-ether, 2-acylglycerophosphoethanolamine			Plasmalogen	PE(P-18:1/20:4)		PE_1ME2MAPE	PE
MEMAPE10	Glycerophospholipids	1-ether, 2-acylglycerophosphoethanolamine			Plasmalogen	PE(P-18:1/20:4)		PE_1ME2MAPE	PE
MEMAPE11	Glycerophospholipids	1-ether, 2-acylglycerophosphoethanolamine			Plasmalogen	PE(P-16:0/22:6)		PE_1ME2MAPE	PE
MEMAPE12	Glycerophospholipids	1-ether, 2-acylglycerophosphoethanolamine				PE(18:1e/22:4)		PE_1ME2MAPE	PE
MEMAPE13	Glycerophospholipids	1-ether, 2-acylglycerophosphocholine			Plasmalogen	PC(P-17:0/20:4)		PC_1ME2MAPC	PC
MEMAPE14	Glycerophospholipids	1-ether, 2-acylglycerophosphocholine			Plasmalogen	PC(P-17:0/20:4)		PC_1ME2MAPC	PC
MEMAPE15	Glycerophospholipids	1-ether, 2-acylglycerophosphoethanolamine			Plasmalogen	PE(P-20:0/20:4)		PE_1ME2MAPE	PE
MEMAPE16	Glycerophospholipids	1-ether, 2-acylglycerophosphoethanolamine			Plasmalogen	PE(P-18:0/22:5) + PE(P-20:1/20:4)	PE(18:1e/22:5) + PE(20:2e/20:4)	PE_1ME2MAPE	PE
MEMAPE17	Glycerophospholipids	1-ether, 2-acylglycerophosphoethanolamine			Plasmalogen	PE(P-18:0/18:2)		PE_1ME2MAPE	PE
MEMAPE21	Glycerophospholipids	1-ether, 2-acylglycerophosphoethanolamine				PE(16:1e/20:5)		PE_1ME2MAPE	PE
MEMAPE29	Glycerophospholipids	1-ether, 2-acylglycerophosphoethanolamine				PE(18:1e/22:6)		PE_1ME2MAPE	PE
MEMAPE30	Glycerophospholipids	1-ether, 2-acylglycerophosphoethanolamine				PE(18:2e/22:6)		PE_1ME2MAPE	PE
SphLip_02	Sphingolipids	Sphingomyelin		Sphingoid base d18:0		SM(d18:0/14:0)		SM	SM	HMDB12085	C00550	C37H77N2O6P	SM(d18:0/14:0)	Cell signaling	Sphingolipids	Lipids
SphLip_03	Sphingolipids	Sphingomyelin		Sphingoid base d18:0		SM(d18:0/15:0)		SM	SM
SphLip_04	Sphingolipids	Sphingomyelin		Sphingoid base d18:0		SM(d18:0/16:0)		SM	SM	HMDB10168	C00550	C39H82N2O6P	SM(d18:0/16:0)	Cell signaling	Sphingolipids	Lipids
SphLip_05	Sphingolipids	Sphingomyelin		Sphingoid base d18:0		SM(d18:0/18:0)		SM	SM	HMDB12087	C00550	C41H85N2O6P	SM(d18:0/18:0)	Cell signaling	Sphingolipids	Lipids
SphLip_06	Sphingolipids	Sphingomyelin		Sphingoid base d18:0		SM(d18:0/22:0)		SM	SM	HMDB12091	C00550	C45H93N2O6P	SM(d18:0/22:0)	Cell signaling	Sphingolipids	Lipids
SphLip_08	Sphingolipids	Sphingomyelin		Mixed sphingoid base		SM(32:1)	SM(d16:1/16:0) + SM(d18:1/14:0)	SM	SM
SphLip_09	Sphingolipids	Sphingomyelin		Mixed sphingoid base		SM(33:1)	SM(d17:1/16:0) + SM(d18:1/15:0)	SM	SM
SphLip_10	Sphingolipids	Sphingomyelin		Sphingoid base d18:1		SM(d18:1/16:0)		SM	SM	HMDB10169	C00550	C39H80N2O6P	SM(d18:1/16:0)	Cell signaling	Sphingolipids	Lipids
SphLip_11	Sphingolipids	Sphingomyelin		Sphingoid base d18:2		SM(d18:2/16:0)		SM	SM
SphLip_12	Sphingolipids	Sphingomyelin		Sphingoid base d18:1		SM(d18:1/17:0)		SM	SM
SphLip_13	Sphingolipids	Sphingomyelin		Sphingoid base d18:1		SM(d18:1/18:0)		SM	SM	HMDB01348	C00550	C41H84N2O6P	SM(d18:1/18:0)	Cell signaling	Sphingolipids	Lipids
SphLip_14	Sphingolipids	Sphingomyelin		Mixed sphingoid base		SM(36:2)	SM(d18:1/18:1) + SM(d18:2/18:0)	SM	SM
SphLip_16	Sphingolipids	Sphingomyelin		Mixed sphingoid base		SM(38:1)	SM(d18:1/20:0) + SM(16:1/22:0)	SM	SM
SphLip_17	Sphingolipids	Sphingomyelin		Sphingoid base d18:2		SM(d18:2/20:0)		SM	SM
SphLip_20	Sphingolipids	Sphingomyelin		Sphingoid base d18:1		SM(d18:1/22:0)		SM	SM	HMDB12103	C00550	C45H91N2O6P	SM(d18:1/22:0)	Cell signaling	Sphingolipids	Lipids
SphLip_21	Sphingolipids	Sphingomyelin		Sphingoid base d16:1		SM(d16:1/24:1)		SM	SM	HMDB11694		C45H90N2O6P	SM(d16:1/24:1(15Z))	Cell signaling	Sphingolipids	Lipids
SphLip_22	Sphingolipids	Sphingomyelin		Sphingoid base d18:2		SM(d18:2/22:0)		SM	SM
SphLip_23	Sphingolipids	Sphingomyelin		Sphingoid base d18:1		SM(d18:1/23:0)		SM	SM	HMDB12105	C00550	C46H93N2O6P	SM(d18:1/23:0)	Cell signaling	Sphingolipids	Lipids
SphLip_24	Sphingolipids	Sphingomyelin		Sphingoid base d18:1		SM(d18:1/23:1)		SM	SM
SphLip_25	Sphingolipids	Sphingomyelin		Sphingoid base d18:2		SM(d18:2/23:0)		SM	SM
SphLip_26_SphLip_27	Sphingolipids	Sphingomyelin		Mixed sphingoid base		SM(d18:1/24:1) + SM(d18:2/24:0)		SM	SM
SphLip_28	Sphingolipids	Sphingomyelin		Mixed sphingoid base		SM(42:3)	SM(d18:2/24:1) + SM(d18:1/24:2)	SM	SM
SphLip_29	Sphingolipids	Sphingomyelin		Sphingoid base d18:2		SM(d18:2/14:0)		SM	SM
SphLip_30	Sphingolipids	Sphingomyelin				SM(42:1)		SM	SM
SphLip_31	Sphingolipids	Sphingomyelin		Sphingoid base d18:1		SM(d18:1/25:0)		SM	SM
SphLip_34	Sphingolipids	Sphingomyelin		Sphingoid base d18:0		SM(38:0)		SM	SM
SphLip_35	Sphingolipids	Sphingomyelin		Sphingoid base d18:1		SM(31:1)		SM	SM
TG03	Glycerolipids	Triacylglycerols				TG(42:0)	TG(14:0+12:0+16:0)	TAG	TAG
TG04	Glycerolipids	Triacylglycerols				TG(44:0)	TG(16:0+16:0+12:0) + TG(16:0+14:0+14:0)	TAG	TAG
TG05	Glycerolipids	Triacylglycerols				TG(44:1)	TG(14:0+18:1+12:0) + TG(16:0+16:1+12:0)	TAG	TAG
TG06	Glycerolipids	Triacylglycerols				TG(44:2)	TG(14:0+18:2+12:0)	TAG	TAG
TG09	Glycerolipids	Triacylglycerols				TG(46:0)	TG(16:0+16:0+14:0)	TAG	TAG
TG10	Glycerolipids	Triacylglycerols				TG(46:1)	TG(12:0+18:1+16:0)	TAG	TAG
TG11	Glycerolipids	Triacylglycerols				TG(46:2)	TG(14:0+18:2+14:0) + TG(16:1+18:1+12:0)	TAG	TAG
TG12	Glycerolipids	Triacylglycerols				TG(46:3)	TG(18:2+16:1+12:0 + TG(18:1+16:2+12:0) + TG(10:0+18:2+18:1)	TAG	TAG
TG131	Glycerolipids	Triacylglycerols				TG(42:2)	TG(12:0+18:2+12:0) + TG(10:0+18:2+14:0)	TAG	TAG
TG145	Glycerolipids	Triacylglycerols				TG(46:3)	TG(12:0+18:3+16:0)	TAG	TAG
TG15	Glycerolipids	Triacylglycerols				TG(47:1)	TG(18:1+14:0+15:0) + TG(16:1+17:0+14:0)	TAG	TAG
TG152	Glycerolipids	Triacylglycerols				TG(47:2)	TG(12:0+18:2+17:0) + TG(12:0+18:1+17:1) + TG(14:0+18:2+15:0)	TAG	TAG
TG16	Glycerolipids	Triacylglycerols				TG(48:0)	TG(16:0/16:0/16:0)	TAG	TAG	HMDB05356		C51H98O6	TG(16:0/16:0/16:0)[iso]	Cell signaling	Glycerolipids	Lipids
TG163	Glycerolipids	Triacylglycerols				TG(52:4)	TG(16:0+20:4+16:0)	TAG	TAG
TG169	Glycerolipids	Triacylglycerols				TG(53:5)	TG(17:1+18:2+18:2)	TAG	TAG
TG17	Glycerolipids	Triacylglycerols				TG(48:1)	TG(14:0+18:1+16:0) + TG(16:0+16:1+16:0)	TAG	TAG
TG172	Glycerolipids	Triacylglycerols				TG(55:1)	TG(16:0+21:0+18:1) + TG(18:0+18:1+19:0)	TAG	TAG
TG173	Glycerolipids	Triacylglycerols				TG(55:2)	TG(18:1+18:1+19:0) + TG(18:0+18:1+19:1)	TAG	TAG
TG174	Glycerolipids	Triacylglycerols				TG(55:3)	TG(18:1+18:1+19:1) + TG(18:2+19:0+18:1)	TAG	TAG
TG18	Glycerolipids	Triacylglycerols				TG(48:2)	TG(14:0+18:1+16:1) + TG(16:0+18:2+14:0)	TAG	TAG
TG19	Glycerolipids	Triacylglycerols				TG(48:3)	TG(18:1+18:2+12:0)	TAG	TAG
TG20	Glycerolipids	Triacylglycerols				TG(48:4)	TG(18:2+18:2+12:0) + TG(18:1+18:3+12:0)	TAG	TAG
TG22	Glycerolipids	Triacylglycerols				TG(49:0)	TG(16:0+17:0+16:0) + TG(18:0+17:0+14:0)	TAG	TAG
TG23	Glycerolipids	Triacylglycerols				TG(49:1)	TG(15:0+18:1+16:0)	TAG	TAG
TG24	Glycerolipids	Triacylglycerols				TG(49:2)	TG(15:0+18:2+16:0) + TG(18:1+16:1+15:0) + TG(18:1+14:0+17:1) + TG(16:0+18:2+15:0)	TAG	TAG
TG25	Glycerolipids	Triacylglycerols				TG(49:3)	TG(17:1+16:1+16:1) + TG(18:2+15:0+16:1)	TAG	TAG
TG26	Glycerolipids	Triacylglycerols				TG(50:0)	TG(16:0+16:0+18:0)	TAG	TAG
TG27	Glycerolipids	Triacylglycerols				TG(50:1)	TG(16:0+18:1+16:0)	TAG	TAG
TG28	Glycerolipids	Triacylglycerols				TG(50:2)	TG(16:0+18:1+16:1) + TG(18:1+18:1+14:0) + TG(16:0+18:2+16:0)	TAG	TAG
TG29	Glycerolipids	Triacylglycerols				TG(50:3)	TG(16:1+18:1+16:1) + TG(16:0+18:2+16:1)	TAG	TAG
TG30	Glycerolipids	Triacylglycerols				TG(50:4)	TG(16:1+18:2+16:1) + TG(16:1+18:3+16:0) + TG(18:1+18:3+14:0) + TG(14:0+18.4+18:0)	TAG	TAG
TG33	Glycerolipids	Triacylglycerols				TG(51:1)	TG(16:0+17:0+18:1)	TAG	TAG
TG34	Glycerolipids	Triacylglycerols				TG(51:2)	TG(16:0+17:1+18:1)	TAG	TAG
TG35	Glycerolipids	Triacylglycerols				TG(51:3)	TG(16:0+17:1+18:2) + TG(18:2+18:1+15:0)	TAG	TAG
TG36	Glycerolipids	Triacylglycerols				TG(51:4)	TG(18:2+18:2+15:0) + TG(17:1+18:2+16:1) + TG(17:1+18:3+16:0)	TAG	TAG
TG37	Glycerolipids	Triacylglycerols				TG(52:0)	TG(16:0+18:0+18:0)	TAG	TAG
TG38	Glycerolipids	Triacylglycerols				TG(52:1)	TG(16:0+18:1+18:0)	TAG	TAG
TG39	Glycerolipids	Triacylglycerols				TG(52:2)	TG(16:0+18:1+18:1)	TAG	TAG
TG40	Glycerolipids	Triacylglycerols				TG(52:3)	TG(16:0+18:1+18:2)	TAG	TAG
TG41	Glycerolipids	Triacylglycerols				TG(52:4)	TG(16:0+18:2+18:2)	TAG	TAG
TG43	Glycerolipids	Triacylglycerols				TG(53:0)	TG(17:0+18:0+18:0) + TG(20:0+17:0+16:0)	TAG	TAG
TG44	Glycerolipids	Triacylglycerols				TG(53:1)	TG(18:0+18:1+17:0)	TAG	TAG
TG45	Glycerolipids	Triacylglycerols				TG(53:2)	TG(18:1+18:1+17:0)	TAG	TAG
TG46	Glycerolipids	Triacylglycerols				TG(53:3)	TG(18:2+18:1+17:0) + TG(18:1+18:1+17:1)	TAG	TAG
TG47	Glycerolipids	Triacylglycerols				TG(54:0)	TG(18:0/18:0/18:0)	TAG	TAG	HMDB05393	C00422	C57H110O6	TG(18:0/18:0/18:0)	Cell signaling	Glycerolipids	Lipids
TG48	Glycerolipids	Triacylglycerols				TG(54:1)	TG(18:0+18:1+18:0)	TAG	TAG
TG49	Glycerolipids	Triacylglycerols				TG(54:2)	TG(18:0+18:1+18:1)	TAG	TAG
TG50	Glycerolipids	Triacylglycerols				TG(54:3)	TG(20:2+20:1+14:0) + TG(20:2+18:1+16:0) + TG(20:1+18:2+16:0) + TG(18:2+18:1+18:0)	TAG	TAG
TG51	Glycerolipids	Triacylglycerols				TG(54:4)	TG(18:2+18:1+18:1) + TG(18:2+18:2+18:0)	TAG	TAG
TG52	Glycerolipids	Triacylglycerols				TG(54:5)	TG(18:2+18:2+18:1)	TAG	TAG
TG53	Glycerolipids	Triacylglycerols				TG(54:5)	TG(18:1+20:4+16:0)	TAG	TAG
TG54	Glycerolipids	Triacylglycerols				TG(54:6)	TG(18:2+18:3+18:1)	TAG	TAG
TG55	Glycerolipids	Triacylglycerols				TG(54:6)	TG(20:4+18:2+16:0)	TAG	TAG
TG56	Glycerolipids	Triacylglycerols				TG(54:7)	TG(18:2+18:3+18:2)	TAG	TAG
TG59	Glycerolipids	Triacylglycerols				TG(56:1)	TG(22:0+18:1+16:0) + TG(24:0+16:1+16:0)	TAG	TAG
TG60	Glycerolipids	Triacylglycerols				TG(56:2)	TG(18:1+20:1+18:0)	TAG	TAG
TG61	Glycerolipids	Triacylglycerols				TG(56:3)	TG(18:1+20:1+18:1)	TAG	TAG
TG63	Glycerolipids	Triacylglycerols				TG(56:5)	TG(20:4+18:1+18:0)	TAG	TAG
TG65	Glycerolipids	Triacylglycerols				TG(56:7)	TG(22:5+18:2+16:0) + TG(20:4+18:2+18:1)	TAG	TAG
TG66	Glycerolipids	Triacylglycerols				TG(56:7)	TG(22:6+18:1+16:0)	TAG	TAG
TG67	Glycerolipids	Triacylglycerols				TG(56:8)	TG(20:5+18:2+18:1) + TG(20:4+18:2+18:2)	TAG	TAG
TG68	Glycerolipids	Triacylglycerols				TG(56:8)	TG(22:6+18:2+16:0)	TAG	TAG
TG69	Glycerolipids	Triacylglycerols				TG(58:1)	TG(24:0+18:1+16:0)	TAG	TAG
TG70	Glycerolipids	Triacylglycerols				TG(58:2)	TG(18:1+22:0+18:1)	TAG	TAG
TG71	Glycerolipids	Triacylglycerols				TG(58:3)	TG(22:1+18:1+18:1) + TG(22:1+18:2+18:0)	TAG	TAG
TG73	Glycerolipids	Triacylglycerols				TG(58:6)	TG(22:5+18:0+18:1)	TAG	TAG
TG75	Glycerolipids	Triacylglycerols				TG(58:8)	TG(22:5+18:2+18:1) + TG(22:6+18:1+18:1)	TAG	TAG
TG76	Glycerolipids	Triacylglycerols				TG(58:9)	TG(20:4+20:4+18:1) + TG(22:6+18:1+18:2)	TAG	TAG
TG77	Glycerolipids	Triacylglycerols				TG(58:10)	TG(20:5+20:4+18:1) + TG(20:4+20:4+18:2)	TAG	TAG
TG78	Glycerolipids	Triacylglycerols				TG(59:1)	TG(24:0+18:1+17:0)	TAG	TAG
TG79	Glycerolipids	Triacylglycerols				TG(60:1)	TG(24:0+18:0+18:1)	TAG	TAG
TG80	Glycerolipids	Triacylglycerols				TG(60:2)	TG(24:0+18:1+18:1)	TAG	TAG
TG81	Glycerolipids	Triacylglycerols				TG(60:3)	TG(24:0+18:1+18:2)	TAG	TAG
TG82	Glycerolipids	Triacylglycerols				TG(42:1)	TG(12:0+18:1+12:0)	TAG	TAG
TG83	Glycerolipids	Triacylglycerols				TG(53:4)	TG(18:2+17:1+18:1)	TAG	TAG
AC01	Fatty esters	Acylcarnitines			Hexanoylcarnitine	AC(6:0)		AC	AC	HMDB00705		C13H25NO4	Hexanoylcarnitine	Cell signaling	Fatty Acid Esters	Lipids
AC02	Fatty esters	Acylcarnitines			L-Octanoylcarnitine	AC(8:0)		AC	AC	HMDB00791	C02838	C15H29NO4	L-Octanoylcarnitine	Cell signaling	Fatty Acid Esters	Lipids
AC04	Fatty esters	Acylcarnitines			Decanoylcarnitine	AC(10:0)		AC	AC	HMDB00651		C17H33NO4	Decanoylcarnitine	Cell signaling	Fatty Acid Esters	Lipids
AC05	Fatty esters	Acylcarnitines			Dodecanoylcarnitine	AC(12:0)		AC	AC	HMDB02250		C19H37NO4	Dodecanoylcarnitine	Cell signaling	Fatty Acid Esters	Lipids
AC06	Fatty esters	Acylcarnitines					AC(14:1n-x)	AC	AC
AC07	Fatty esters	Acylcarnitines					AC(8:1n-x)	AC	AC
AC10	Fatty esters	Acylcarnitines			Arachidyl carnitine	AC(18:2n-6)		AC	AC	HMDB06460		C27H53NO4	Arachidyl carnitine	Cell signaling	Fatty Acid Esters	Lipids
BA03	Bile acids	Primary bile acids			CA (31% bile)	Cholic acid		BA	BA	HMDB00619	C00695	C24H40O5	Cholic acid	Cell signaling	Steroids and Steroid Derivatives	Lipids
BA04	Bile acids	Secondary bile acids			DCA	Deoxycholic acid		BA	BA	HMDB00626	C04483	C24H40O4	Deoxycholic acid	Cell signaling	Steroids and Steroid Derivatives	Lipids
BA09	Bile acids	Taurine-conjugated bile acids			TCA	Taurocholic acid		BA	BA	HMDB00036	C05122	C26H45NO7S	Taurocholic acid	Cell signaling	Steroids and Steroid Derivatives	Lipids
BA10	Bile acids	Taurine-conjugated bile acids			TDCA	Taurodeoxycholic acid		BA	BA	HMDB00896	C05463	C26H45NO6S	Taurodeoxycholic acid	Cell signaling	Steroids and Steroid Derivatives	Lipids
FFA02	Non-esterified fatty acids	Saturated fatty acids			Myristic acid	14:0		SFA	SFA	HMDB00806	C06424	C14H28O2	Myristic acid	Cell signaling	Fatty Acids and Conjugates	Lipids
FFA03	Non-esterified fatty acids	Saturated fatty acids			Palmitic acid	16:0		SFA	SFA	HMDB00220	C00249	C16H32O2	Palmitic acid	Cell signaling	Fatty Acids and Conjugates	Lipids
FFA04	Non-esterified fatty acids	Monounsaturated fatty acids			Palmitoleic acid. Adipose tissue-derived molecule, which amongst other effects stimulates the action of insulin in muscle.	16:1n-7		MUFA	MUFA	HMDB03229	C08362	C16H30O2	Palmitoleic acid	Cell signaling	Fatty Acids and Conjugates	Lipids
FFA05	Non-esterified fatty acids	Monounsaturated fatty acids			Hypogeic acid	16:1n-9		MUFA	MUFA	HMDB02186		C16H30O2	Hypogeic acid	Cell signaling	Fatty Acids and Conjugates	Lipids
FFA06	Non-esterified fatty acids	Monounsaturated fatty acids					16:1n-x	MUFA	MUFA
FFA07	Non-esterified fatty acids	Saturated fatty acids			Stearic acid	18:0		SFA	SFA	HMDB00827	C01530	C18H36O2	Stearic acid	Cell signaling	Fatty Acids and Conjugates	Lipids
FFA08	Non-esterified fatty acids	Monounsaturated fatty acids			Oleic acid. VLDL production is stimulated by oleic acid (18:1 n-9) and attenuated by EPA (20:5 n-3) and DHA (22:6 n-3). doi: 10.1186/1743-7075-7-35	18:1n-9		MUFA	MUFA	HMDB00207	C00712	C18H34O2	Oleic acid	Cell signaling	Fatty Acids and Conjugates	Lipids
FFA11	Non-esterified fatty acids	Polyunsaturated fatty acids	Essential		Linoleic acid (LA)	18:2n-6		PUFA	PUFA	HMDB00673	C01595	C18H32O2	Linoleic acid	Cell signaling	Lineolic Acids and Derivatives	Lipids
FFA14	Non-esterified fatty acids	Polyunsaturated fatty acids	Essential		Alpha-Linolenic acid (ALA)	18:3n-3		PUFA	PUFA	HMDB01388	C06427	C18H30O2	Alpha-Linolenic acid	Cell signaling	Lineolic Acids and Derivatives	Lipids
FFA15	Non-esterified fatty acids	Polyunsaturated fatty acids	Conditionally essential		Gamma-Linolenic acid (GLA)	18:3n-6		PUFA	PUFA	HMDB03073	C06426	C18H30O2	Gamma-Linolenic acid	Cell signaling	Lineolic Acids and Derivatives	Lipids
FFA17	Non-esterified fatty acids	Monounsaturated fatty acids			Gadoleic acid	20:1n-6		MUFA	MUFA
FFA18	Non-esterified fatty acids	Monounsaturated fatty acids			Eicosenoic acid	20:1n-9		MUFA	MUFA	HMDB02231	C16526	C20H38O2	Eicosenoic acid	Cell signaling	Fatty Acids and Conjugates	Lipids
FFA19	Non-esterified fatty acids	Polyunsaturated fatty acids			Eicosadienoic acid	20:2n-6		PUFA	PUFA	HMDB05060	C16525	C20H36O2	Eicosadienoic acid	Cell signaling	Fatty Acids and Conjugates	Lipids
FFA20	Non-esterified fatty acids	Polyunsaturated fatty acids			Eicosatrienoid acid (ETE)	20:3n-3		PUFA	PUFA
FFA21	Non-esterified fatty acids	Polyunsaturated fatty acids					20:3n-x	PUFA	PUFA
FFA22	Non-esterified fatty acids	Polyunsaturated fatty acids			Mead acid	20:3n-9		PUFA	PUFA	HMDB10378		C20H34O2	5,8,11-Eicosatrienoic acid	Cell signaling	Fatty Acids and Conjugates	Lipids
FFA23	Non-esterified fatty acids	Polyunsaturated fatty acids			Arachidonic acid (AA)	20:4n-6		PUFA	PUFA	HMDB01043	C00219	C20H32O2	Arachidonic acid	Cell signaling	Fatty Acids and Conjugates	Lipids
FFA24	Non-esterified fatty acids	Polyunsaturated fatty acids					20:4n-x	PUFA	PUFA
FFA25	Non-esterified fatty acids	Polyunsaturated fatty acids			Eicosatetraenoic acid (ETA)	20:4n-3		PUFA	PUFA	HMDB02177		C20H32O2	Cis-8,11,14,17-Eicosatetraenoic acid	Cell signaling	Fatty Acids and Conjugates	Lipids
FFA26	Non-esterified fatty acids	Polyunsaturated fatty acids			Eicosapentaenoic acid (EPA, Timnodonic acid). VLDL production is stimulated by oleic acid (18:1 n-9) and attenuated by EPA (20:5 n-3) and DHA (22:6 n-3). doi: 10.1186/1743-7075-7-35	20:5n-3		PUFA	PUFA	HMDB01999	C06428	C20H30O2	Eicosapentaenoic acid	Cell signaling	Fatty Acids and Conjugates	Lipids
FFA27	Non-esterified fatty acids	Polyunsaturated fatty acids			Adrenic acid	22:4n-6		PUFA	PUFA	HMDB02226	C16527	C22H36O2	Adrenic acid	Cell signaling	Fatty Acids and Conjugates	Lipids
FFA28	Non-esterified fatty acids	Polyunsaturated fatty acids			Docosapentaenoic acid (DPA, Clupanodonic acid)	22:5n-3		PUFA	PUFA	HMDB06528	C16513	C22H34O2	Docosapentaenoic acid	Cell signaling	Fatty Acids and Conjugates	Lipids
FFA29	Non-esterified fatty acids	Polyunsaturated fatty acids			Docosapentaenoic acid (Osbond acid)	22:5n-6		PUFA	PUFA	HMDB01976		C22H34O2	Docosapentaenoic acid (22n-6)	Cell signaling	Fatty Acids and Conjugates	Lipids
FFA30	Non-esterified fatty acids	Polyunsaturated fatty acids	Peroxisomal beta-oxidation		Docosahexaenoic acid (DHA, Cervonic acid). DHA induces apoptosis in human hepatocellular carcinoma cells. Int J Clin Exp Pathol. 2013; 6(2): 281â€“289. VLDL production is stimulated by oleic acid (18:1 n-9) and attenuated by EPA (20:5 n-3) and DHA (22:6 n-3). doi: 10.1186/1743-7075-7-35	22:6n-3		PUFA	PUFA	HMDB02183	C06429	C22H32O2	Docosahexaenoic acid	Cell signaling	Fatty Acids and Conjugates	Lipids
FFA31	Non-esterified fatty acids	Saturated fatty acids			Lauric acid	12:0		SFA	SFA	HMDB00638	C02679	C12H24O2	Dodecanoic acid	Cell signaling	Fatty Acids and Conjugates	Lipids
FFA32	Non-esterified fatty acids	Polyunsaturated fatty acids			Palmitolinoleic acid	16:2n-4,7		PUFA	PUFA
FFA33	Non-esterified fatty acids	Saturated fatty acids			Pentadecylic acid	15:0		SFA	SFA	HMDB00826	C16537	C15H30O2	Pentadecanoic acid	Cell signaling	Fatty Acids and Conjugates	Lipids
FFA34	Non-esterified fatty acids	Saturated fatty acids			Margaric acid	17:0		SFA	SFA	HMDB02259		C17H34O2	Heptadecanoic acid	Cell signaling	Fatty Acids and Conjugates	Lipids
FFA35	Non-esterified fatty acids	Monounsaturated fatty acids					19:1n-x	MUFA	MUFA
FFA37	Non-esterified fatty acids	Saturated fatty acids			Arachidic acid	20:0		SFA	SFA	HMDB02212	C06425	C20H40O2	Arachidic acid	Cell signaling	Fatty Acids and Conjugates	Lipids
FFA38	Non-esterified fatty acids	Monounsaturated fatty acids			Nervonic acid	24:1n-9		MUFA	MUFA	HMDB02368	C08323	C24H46O2	Nervonic acid	Cell signaling	Fatty Acids and Conjugates	Lipids
FFA43	Non-esterified fatty acids	Polyunsaturated fatty acids					14:2n-x	PUFA	PUFA
FFA44	Non-esterified fatty acids	Monounsaturated fatty acids					17:1n-x	MUFA	MUFA
FFA45	Non-esterified fatty acids	Polyunsaturated fatty acids					22:3n-x	PUFA	PUFA
FFA46	Non-esterified fatty acids	Polyunsaturated fatty acids					22:3n-x	PUFA	PUFA
FFA47	Non-esterified fatty acids	Polyunsaturated fatty acids					16:3n-x	PUFA	PUFA
FFA49	Non-esterified fatty acids	Polyunsaturated fatty acids					20:2n-x	PUFA	PUFA
FFAox03_FFAox04	Oxidized fatty acids	Hydroxy-eicosatetraenoic acids (HETE), Epoxy eicosatetraenoic acids (EET)	Precursor fatty acid: Arachidonic acid			15-HETE		FFAox	FFAox	HMDB03876	C04742	C20H32O3	15(S)-HETE	Cell signaling	Eicosanoids	Lipids
FFAox05	Oxidized fatty acids	Hydroxy-eicosatetraenoic acids (HETE), Epoxy eicosatetraenoic acids (EET)	Precursor fatty acid: Arachidonic acid			11-HETE		FFAox	FFAox	HMDB04682	C14780	C20H32O3	11(R)-HETE	Cell signaling	Eicosanoids	Lipids
FFAox06	Oxidized fatty acids	Hydroxy-eicosatetraenoic acids (HETE), Epoxy eicosatetraenoic acids (EET)	Precursor fatty acid: Arachidonic acid			12-HETE		FFAox	FFAox	HMDB06111		C20H32O3	12-HETE	Cell signaling	Eicosanoids	Lipids
FFAox08	Oxidized fatty acids	Hydroxy-eicosatetraenoic acids (HETE), Epoxy eicosatetraaenoic acids (EET)	Precursor fatty acid: Arachidonic acid			5-HETE		FFAox	FFAox	HMDB11134	C04805	C20H32O3	5-HETE	Cell signaling	Eicosanoids	Lipids
FFAox11	Oxidized fatty acids	Hydroxy-octadecadienoic acids	Precursor fatty acid: Linoleic acid			x-HODE		FFAox	FFAox
FFAox12	Oxidized fatty acids	Hydroxy-octadecadienoic acids	Precursor fatty acid: Linoleic acid			13-HODE		FFAox	FFAox	HMDB04667	C14762	C18H32O3	13S-hydroxyoctadecadienoic acid	Cell signaling	Lineolic Acids and Derivatives	Lipids
FFAox14	Oxidized fatty acids	Hydroxy-octadecadienoic acids	Precursor fatty acid: Linoleic acid			x-HODE		FFAox	FFAox
FFAox15	Oxidized fatty acids	Hydroxy-octadecadienoic acids	Precursor fatty acid: Linoleic acid			x-HODE		FFAox	FFAox
FFAox16	Oxidized fatty acids	Hydroxy-octadecadienoic acids	Precursor fatty acid: Linoleic acid			x-HODE		FFAox	FFAox
FFAox34	Oxidized fatty acids	Dihydroxy-octadecadenoic acids	Precursor fatty acid: Linoleic acid			9,10-DiHOME		FFAox	FFAox	HMDB04704	C14828	C18H34O4	9,10-DHOME	Cell signaling	Fatty Acids and Conjugates	Lipids
FFAox35	Oxidized fatty acids	Dihydroxy-octadecadenoic acids	Precursor fatty acid: Linoleic acid			12,13-DiHOME		FFAox	FFAox	HMDB04705	C14829	C18H34O4	12,13-DHOME	Cell signaling	Fatty Acids and Conjugates	Lipids
FFAox37	Oxidized fatty acids	Trihydroxy-octadecadenoic acids	Precursor fatty acid: Linoleic acid			9,12,13-TriHOME		FFAox	FFAox	HMDB04708	C14833	C18H34O5	9,12,13-TriHOME	Cell signaling	Fatty Acids and Conjugates	Lipids
FFAox39	Oxidized fatty acids	Hydroxyeicosapentaenoic Acids	Precursor fatty acid: EPA			8-HEPE + 12-HEPE		FFAox	FFAox	HMDB10202		C20H30O3	12-HEPE	Signaling	Eicosanoids	Lipids
MAPC02	Glycerophospholipids	1-Monoacylglycerophosphocholine				PC(14:0/0:0)		LPC_1MAPC	LPC	HMDB10379	C04230	C22H46NO7P	LysoPC(14:0)	Cell signaling	Glycerophospholipids	Lipids
MAPC03	Glycerophospholipids	2-Monoacylglycerophosphocholine				PC(0:0/14:0)		LPC_2MAPC	LPC	HMDB10379	C04230	C22H46NO7P	LysoPC(14:0)	Cell signaling	Glycerophospholipids	Lipids
MAPC04	Glycerophospholipids	1-Monoacylglycerophosphocholine				PC(15:0/0:0)		LPC_1MAPC	LPC	HMDB10381	C04230	C23H48NO7P	LysoPC(15:0)	Cell signaling	Glycerophospholipids	Lipids
MAPC05	Glycerophospholipids	2-Monoacylglycerophosphocholine				PC(0:0/15:0)		LPC_2MAPC	LPC	HMDB10381	C04230	C23H48NO7P	LysoPC(15:0)	Cell signaling	Glycerophospholipids	Lipids
MAPC06	Glycerophospholipids	1-Monoacylglycerophosphocholine				PC(16:0/0:0)		LPC_1MAPC	LPC	HMDB10382	C04230	C24H50NO7P	LysoPC(16:0)	Cell signaling	Glycerophospholipids	Lipids
MAPC07	Glycerophospholipids	2-Monoacylglycerophosphocholine				PC(0:0/16:0)		LPC_2MAPC	LPC	HMDB10382	C04230	C24H50NO7P	LysoPC(16:0)	Cell signaling	Glycerophospholipids	Lipids
MAPC08	Glycerophospholipids	2-Monoacylglycerophosphocholine				PC(0:0/16:1)		LPC_2MAPC	LPC
MAPC09	Glycerophospholipids	1-Monoacylglycerophosphocholine				PC(16:1/0:0)		LPC_1MAPC	LPC
MAPC11	Glycerophospholipids	Monoacylglycerophosphocholine				LPC(16:1)		LPC_2MAPC	LPC
MAPC12	Glycerophospholipids	1-Monoacylglycerophosphocholine				PC(16:1/0:0)		LPC_1MAPC	LPC
MAPC13	Glycerophospholipids	2-Monoacylglycerophosphocholine				PC(0:0/18:0)		LPC_2MAPC	LPC	HMDB10384	C04230	C26H54NO7P	LysoPC(18:0)	Cell signaling	Glycerophospholipids	Lipids
MAPC14	Glycerophospholipids	1-Monoacylglycerophosphocholine				PC(18:0/0:0)		LPC_1MAPC	LPC	HMDB10384	C04230	C26H54NO7P	LysoPC(18:0)	Cell signaling	Glycerophospholipids	Lipids
MAPC15	Glycerophospholipids	2-Monoacylglycerophosphocholine				PC(0:0/18:1)		LPC_2MAPC	LPC
MAPC16	Glycerophospholipids	1-Monoacylglycerophosphocholine				PC(18:1/0:0)		LPC_1MAPC	LPC
MAPC18	Glycerophospholipids	2-Monoacylglycerophosphocholine				PC(0:0/18:2)		LPC_2MAPC	LPC
MAPC19	Glycerophospholipids	1-Monoacylglycerophosphocholine				PC(18:2/0:0)		LPC_1MAPC	LPC
MAPC21	Glycerophospholipids	2-Monoacylglycerophosphocholine				PC(0:0/18:3)		LPC_2MAPC	LPC
MAPC22	Glycerophospholipids	1-Monoacylglycerophosphocholine				PC(18:3/0:0)		LPC_1MAPC	LPC
MAPC23	Glycerophospholipids	1-Monoacylglycerophosphocholine				PC(18:3/0:0)		LPC_1MAPC	LPC
MAPC25	Glycerophospholipids	2-Monoacylglycerophosphocholine				PC(0:0/20:0)		LPC_2MAPC	LPC	HMDB10390	C04230	C28H58NO7P	LysoPC(20:0)	Cell signaling	Glycerophospholipids	Lipids
MAPC26	Glycerophospholipids	1-Monoacylglycerophosphocholine				PC(20:0/0:0)		LPC_1MAPC	LPC	HMDB10390	C04230	C28H58NO7P	LysoPC(20:0)	Cell signaling	Glycerophospholipids	Lipids
MAPC27	Glycerophospholipids	2-Monoacylglycerophosphocholine				PC(0:0/20:1)		LPC_2MAPC	LPC
MAPC28	Glycerophospholipids	1-Monoacylglycerophosphocholine				PC(20:1/0:0)		LPC_1MAPC	LPC
MAPC30	Glycerophospholipids	2-Monoacylglycerophosphocholine				PC(0:0/20:2)		LPC_2MAPC	LPC
MAPC31	Glycerophospholipids	1-Monoacylglycerophosphocholine				PC(20:2/0:0)		LPC_1MAPC	LPC
MAPC32	Glycerophospholipids	1-Monoacylglycerophosphocholine				PC(20:2/0:0)		LPC_1MAPC	LPC
MAPC35	Glycerophospholipids	1-Monoacylglycerophosphocholine				PC(20:3/0:0)		LPC_1MAPC	LPC
MAPC36	Glycerophospholipids	1-Monoacylglycerophosphocholine				PC(20:3/0:0)		LPC_1MAPC	LPC
MAPC37	Glycerophospholipids	2-Monoacylglycerophosphocholine				PC(0:0/20:4)		LPC_2MAPC	LPC	HMDB10395	C04230	C28H50NO7P	LysoPC(20:4(5Z,8Z,11Z,14Z))	Cell signaling	Glycerophospholipids	Lipids
MAPC38	Glycerophospholipids	1-Monoacylglycerophosphocholine				PC(20:4/0:0)		LPC_1MAPC	LPC	HMDB10395	C04230	C28H50NO7P	LysoPC(20:4(5Z,8Z,11Z,14Z))	Cell signaling	Glycerophospholipids	Lipids
MAPC39	Glycerophospholipids	2-Monoacylglycerophosphocholine				PC(0:0/20:5)		LPC_2MAPC	LPC	HMDB10397	C04230	C28H48NO7P	LysoPC(20:5(5Z,8Z,11Z,14Z,17Z))	Cell signaling	Glycerophospholipids	Lipids
MAPC40	Glycerophospholipids	1-Monoacylglycerophosphocholine				PC(20:5/0:0)		LPC_1MAPC	LPC	HMDB10397	C04230	C28H48NO7P	LysoPC(20:5(5Z,8Z,11Z,14Z,17Z))	Cell signaling	Glycerophospholipids	Lipids
MAPC41	Glycerophospholipids	2-Monoacylglycerophosphocholine				PC(0:0/22:4)		LPC_2MAPC	LPC
MAPC43	Glycerophospholipids	1-Monoacylglycerophosphocholine				PC(22:4/0:0)		LPC_1MAPC	LPC
MAPC44	Glycerophospholipids	2-Monoacylglycerophosphocholine				PC(0:0/22:5)		LPC_2MAPC	LPC
MAPC45	Glycerophospholipids	1-Monoacylglycerophosphocholine				PC(22:5/0:0)		LPC_1MAPC	LPC
MAPC46	Glycerophospholipids	2-Monoacylglycerophosphocholine				PC(0:0/22:5)		LPC_2MAPC	LPC
MAPC47	Glycerophospholipids	1-Monoacylglycerophosphocholine				PC(22:5/0:0)		LPC_1MAPC	LPC
MAPC48	Glycerophospholipids	2-Monoacylglycerophosphocholine				PC(0:0/22:6)		LPC_2MAPC	LPC	HMDB10404	C04230	C30H50NO7P	LysoPC(22:6(4Z,7Z,10Z,13Z,16Z,19Z))	Cell signaling	Glycerophospholipids	Lipids
MAPC49	Glycerophospholipids	1-Monoacylglycerophosphocholine				PC(22:6/0:0)		LPC_1MAPC	LPC	HMDB10404	C04230	C30H50NO7P	LysoPC(22:6(4Z,7Z,10Z,13Z,16Z,19Z))	Cell signaling	Glycerophospholipids	Lipids
MAPC50	Glycerophospholipids	1-Monoacylglycerophosphocholine				PC(17:0/0:0)		LPC_1MAPC	LPC	HMDB12108	C04230	C25H52NO7P	LysoPC(17:0)	Cell signaling	Glycerophospholipids	Lipids
MAPC51	Glycerophospholipids	2-Monoacylglycerophosphocholine				PC(0:0/17:0)		LPC_2MAPC	LPC	HMDB12108	C04230	C25H52NO7P	LysoPC(17:0)	Cell signaling	Glycerophospholipids	Lipids
MAPC52	Glycerophospholipids	1-Monoacylglycerophosphocholine				PC(19:0/0:0)		LPC_1MAPC	LPC
MAPC53	Glycerophospholipids	Monoacylglycerophosphocholine				LPC(22:0)		LPC_2MAPC	LPC
MAPC54	Glycerophospholipids	1-Monoacylglycerophosphocholine				PC(17:1/0:0)		LPC_1MAPC	LPC
MAPC55	Glycerophospholipids	2-Monoacylglycerophosphocholine				PC(0:0/17:1)		LPC_2MAPC	LPC
MAPC56	Glycerophospholipids	Monoacylglycerophosphocholine				LPC(19:1)		LPC_2MAPC	LPC
MAPC57	Glycerophospholipids	Monoacylglycerophosphocholine				LPC(22:1)		LPC_2MAPC	LPC
MAPE06	Glycerophospholipids	1-Monoacylglycerophosphoethanolamine				PE(14:0/0:0)		LPE_1MAPE	LPE	HMDB11500		C19H40NO7P	LysoPE(14:0/0:0)	Cell signaling	Glycerophospholipids	Lipids
MAPE07	Glycerophospholipids	2-Monoacylglycerophosphoethanolamine				PE(0:0/16:0)		LPE_2MAPE	LPE	HMDB11473		C21H44NO7P	LysoPE(0:0/16:0)	Cell signaling	Glycerophospholipids	Lipids
MAPE08	Glycerophospholipids	1-Monoacylglycerophosphoethanolamine				PE(16:0/0:0)		LPE_1MAPE	LPE	HMDB11503		C21H44NO7P	LysoPE(16:0/0:0)	Cell signaling	Glycerophospholipids	Lipids
MAPE09	Glycerophospholipids	2-Monoacylglycerophosphoethanolamine					PE(0:0/16:1)	LPE_2MAPE	LPE	HMDB11474		C21H42NO7P	LysoPE(0:0/16:1(9Z))	Cell signaling	Glycerophospholipids	Lipids
MAPE13	Glycerophospholipids	2-Monoacylglycerophosphoethanolamine				PE(0:0/18:0)		LPE_2MAPE	LPE	HMDB11129		C23H48NO7P	LysoPE(0:0/18:0)	Cell signaling	Glycerophospholipids	Lipids
MAPE14	Glycerophospholipids	1-Monoacylglycerophosphoethanolamine				PE(18:0/0:0)		LPE_1MAPE	LPE	HMDB11130		C23H48NO7P	LysoPE(18:0/0:0)	Cell signaling	Glycerophospholipids	Lipids
MAPE15	Glycerophospholipids	2-Monoacylglycerophosphoethanolamine				PE(0:0/18:1)		LPE_2MAPE	LPE	HMDB11476		C23H46NO7P	LysoPE(0:0/18:1(9Z))	Cell signaling	Glycerophospholipids	Lipids
MAPE16	Glycerophospholipids	1-Monoacylglycerophosphoethanolamine				PE(18:1/0:0)		LPE_1MAPE	LPE
MAPE18	Glycerophospholipids	2-Monoacylglycerophosphoethanolamine				PE(0:0/18:2)		LPE_2MAPE	LPE	HMDB11477		C23H44NO7P	LysoPE(0:0/18:2(9Z,12Z))	Cell signaling	Glycerophospholipids	Lipids
MAPE19	Glycerophospholipids	1-Monoacylglycerophosphoethanolamine				PE(18:2/0:0)		LPE_1MAPE	LPE
MAPE22	Glycerophospholipids	Monoacylglycerophosphoethanolamine					PE(18:3/0:0)	LPE_MAPE	LPE
MAPE28	Glycerophospholipids	Monoacylglycerophosphoethanolamine					PE(0:0/20:3)	LPE_MAPE	LPE	HMDB11485		C25H46NO7P	LysoPE(0:0/20:3(5Z,8Z,11Z))	Cell signaling	Glycerophospholipids	Lipids
MAPE29	Glycerophospholipids	1-Monoacylglycerophosphoethanolamine				PE(20:3/0:0)		LPE_1MAPE	LPE	HMDB11515		C25H46NO7P	LysoPE(20:3(5Z,8Z,11Z)/0:0)	Cell signaling	Glycerophospholipids	Lipids
MAPE30	Glycerophospholipids	2-Monoacylglycerophosphoethanolamine				PE(0:0/20:4)		LPE_2MAPE	LPE	HMDB11487		C25H44NO7P	LysoPE(0:0/20:4(5Z,8Z,11Z,14Z))	Cell signaling	Glycerophospholipids	Lipids
MAPE31	Glycerophospholipids	1-Monoacylglycerophosphoethanolamine				PE(20:4/0:0)		LPE_1MAPE	LPE	HMDB11517		C25H44NO7P	LysoPE(20:4(5Z,8Z,11Z,14Z)/0:0)	Cell signaling	Glycerophospholipids	Lipids
MAPE32	Glycerophospholipids	Monoacylglycerophosphoethanolamine					LPE(20:5)	LPE_MAPE	LPE
MAPE33	Glycerophospholipids	Monoacylglycerophosphoethanolamine					PE(20:5/0:0)	LPE_MAPE	LPE	HMDB11519		C25H42NO7P	LysoPE(20:5(5Z,8Z,11Z,14Z,17Z)/0:0)	Cell signaling	Glycerophospholipids	Lipids
MAPE34	Glycerophospholipids	2-Monoacylglycerophosphoethanolamine				PE(0:0/22:4)		LPE_2MAPE	LPE	HMDB11493		C27H48NO7P	LysoPE(0:0/22:4(7Z,10Z,13Z,16Z))	Cell signaling	Glycerophospholipids	Lipids
MAPE36	Glycerophospholipids	Monoacylglycerophosphoethanolamine					PE(22:5/0:0)	LPE_MAPE	LPE
MAPE37	Glycerophospholipids	Monoacylglycerophosphoethanolamine					PE(22:5/0:0)	LPE_MAPE	LPE
MAPE38	Glycerophospholipids	Monoacylglycerophosphoethanolamine					PE(22:5/0:0)	LPE_MAPE	LPE
MAPE39	Glycerophospholipids	Monoacylglycerophosphoethanolamine					PE(22:5/0:0)	LPE_MAPE	LPE
MAPE40	Glycerophospholipids	2-Monoacylglycerophosphoethanolamine				PE(0:0/22:6)		LPE_2MAPE	LPE	HMDB11496		C27H44NO7P	LysoPE(0:0/22:6(4Z,7Z,10Z,13Z,16Z,19Z))	Cell signaling	Glycerophospholipids	Lipids
MAPE41	Glycerophospholipids	1-Monoacylglycerophosphoethanolamine				PE(22:6/0:0)		LPE_1MAPE	LPE	HMDB11526		C27H44NO7P	LysoPE(22:6(4Z,7Z,10Z,13Z,16Z,19Z)/0:0)	Cell signaling	Glycerophospholipids	Lipids
MAPI02	Glycerophospholipids	Monoacylglycerophosphoinositol				LPI(16:0)		LPI_MAPI	LPI
MAPI03	Glycerophospholipids	Monoacylglycerophosphoinositol				LPI(18:0)		LPI_MAPI	LPI
MAPI04	Glycerophospholipids	Monoacylglycerophosphoinositol				LPI(18:0)		LPI_MAPI	LPI
MAPI05	Glycerophospholipids	Monoacylglycerophosphoinositol				LPI(18:1)		LPI_MAPI	LPI
MAPI06	Glycerophospholipids	Monoacylglycerophosphoinositol				LPI(18:1)		LPI_MAPI	LPI
MAPI08	Glycerophospholipids	Monoacylglycerophosphoinositol				LPI(18:2)		LPI_MAPI	LPI
MAPI09	Glycerophospholipids	Monoacylglycerophosphoinositol				LPI(18:2)		LPI_MAPI	LPI
MAPI10	Glycerophospholipids	Monoacylglycerophosphoinositol				LPI(20:3)		LPI_MAPI	LPI
MAPI11	Glycerophospholipids	Monoacylglycerophosphoinositol				LPI(20:4)		LPI_MAPI	LPI
MAPI12	Glycerophospholipids	Monoacylglycerophosphoinositol				LPI(20:4)		LPI_MAPI	LPI
MAPI13	Glycerophospholipids	Monoacylglycerophosphoinositol				LPI(22:6)		LPI_MAPI	LPI
MEPC02	Glycerophospholipids	1-Monoetherglycerophosphocholine				PC(O-16:0/0:0)		LPC_1MEPC	LPC
MEPC03	Glycerophospholipids	1-Monoetherglycerophosphocholine			Plasmalogen	PC(P-16:0/0:0)		LPC_1MEPC	LPC
MEPC04	Glycerophospholipids	1-Monoetherglycerophosphocholine				PC(O-18:0/0:0)		LPC_1MEPC	LPC	HMDB11149	C04317	C26H56NO6P	LysoPC(O-18:0)	Cell signaling	Glycerophospholipids	Lipids
MEPC05	Glycerophospholipids	1-Monoetherglycerophosphocholine				PC(O-18:1/0:0)		LPC_1MEPC	LPC
MEPC07	Glycerophospholipids	1-Monoetherglycerophosphocholine			Plasmalogen	PC(P-18:0/0:0)		LPC_1MEPC	LPC
MEPC10	Glycerophospholipids	1-Monoetherglycerophosphocholine				PC(O-20:0/0:0)		LPC_1MEPC	LPC
MEPC11	Glycerophospholipids	1-Monoetherglycerophosphocholine				PC(O-20:1/0:0)		LPC_1MEPC	LPC
MEPC13	Glycerophospholipids	1-Monoetherglycerophosphocholine				PC(O-20:2/0:0)		LPC_1MEPC	LPC
MEPC15	Glycerophospholipids	1-Monoetherglycerophosphocholine			Plasmalogen		PC(P-20:2/0:0)	LPC_1MEPC	LPC
MEPC17	Glycerophospholipids	1-Monoetherglycerophosphocholine				PC(O-22:1/0:0)		LPC_1MEPC	LPC
MEPC19	Glycerophospholipids	1-Monoetherglycerophosphocholine				PC(O-22:0/0:0)		LPC_1MEPC	LPC
MEPC20	Glycerophospholipids	1-Monoetherglycerophosphocholine				PC(O-24:1/0:0)		LPC_1MEPC	LPC
MEPC21	Glycerophospholipids	1-Monoetherglycerophosphocholine				PC(O-24:2/0:0)		LPC_1MEPC	LPC
MEPC22	Glycerophospholipids	Monoetherglycerophosphocholine				LPC(O-22:2)		LPC_1MEPC	LPC
MEPE08	Glycerophospholipids	1-Monoetherglycerophosphoethanolamine				PE(O-16:0/0:0)		LPE_1MEPE	LPE
MEPE09	Glycerophospholipids	1-Monoetherglycerophosphoethanolamine			Plasmalogen	PE(P-16:1/0:0)		LPE_1MEPE	LPE
MEPE12	Glycerophospholipids	1-Monoetherglycerophosphoethanolamine			Plasmalogen	PE(P-18:0/0:0)		LPE_1MEPE	LPE
MEPE15	Glycerophospholipids	1-Monoetherglycerophosphoethanolamine			Plasmalogen	PE(P-18:2/0:0)		LPE_1MEPE	LPE
MEPE18	Glycerophospholipids	1-Monoetherglycerophosphoethanolamine			Plasmalogen	PE(P-20:0/0:0)		LPE_1MEPE	LPE
MEPE19	Glycerophospholipids	1-Monoetherglycerophosphoethanolamine			Plasmalogen	PE(P-20:1/0:0)		LPE_1MEPE	LPE
MEPE20	Glycerophospholipids	1-Monoetherglycerophosphoethanolamine			Plasmalogen	PE(P-20:2/0:0)		LPE_1MEPE	LPE
NAE_02	Fatty amides	N-acyl ethanolamines	N-acyl ethanolamines		Palmitoyl ethanolamide	NAE(16:0)		NAE	NAE	HMDB02100	C16512	C18H37NO2	Palmitoylethanolamide	Cell signaling	Fatty Amides	Lipids
NAE_04	Fatty amides	N-acyl ethanolamines	N-acyl ethanolamines		Stearoyl ethanolamide	NAE(18:0)		NAE	NAE	HMDB13078		C20H41NO2	Stearoylethanolamide	Cell signaling	Fatty Amides	Lipids
NAE_05	Fatty amides	N-acyl ethanolamines	N-acyl ethanolamines		N-Oleoyl ethanolamide	NAE(18:1n-9)		NAE	NAE	HMDB02088		C20H39NO2	N-Oleoylethanolamine	Cell signaling	Fatty Amides	Lipids
NAE_06	Fatty amides	N-acyl ethanolamines	N-acyl ethanolamines				NAE(18:1n-x)	NAE	NAE
NAE_07	Fatty amides	N-acyl ethanolamines	N-acyl ethanolamines		Linoleoyl ethanolamide	NAE(18:2n-6)		NAE	NAE	HMDB12252		C20H37NO2	Linoleoyl ethanolamide	Cell signaling	Fatty Amides	Lipids
NAE_09	Fatty amides	N-acyl ethanolamines	N-acyl ethanolamines		N-arachidonoyl ethanolamide (anandamide)	NAE(20:4n-6)		NAE	NAE	HMDB04080	C11695	C22H37NO2	Anandamide	Cell signaling	Fatty Amides	Lipids
NAE_12	Fatty amides	N-acyl ethanolamines	N-acyl ethanolamines		Docosahexaenoyl ethanolamide	NAE(22:6n-3)		NAE	NAE	HMDB13658		C24H37NO2	Docosahexaenoyl Ethanolamide	Cell signaling	Fatty Amides	Lipids
Carb_05	Imidazopyrimidines	Purines and Purine Derivatives	Hydroxy purines	Carboxylic acids		Uric acid		Carb Acid	Carb Acid	HMDB00289	C00366	C5H4N4O3	Uric acid	Electron donor	Imidazopyrimidines	Aromatic Heteropolycyclic Compounds
Carb_06	Sugar Acids and Derivatives	Sugar Amino Acids and Derivatives		Carboxylic acids	NANA	N-Acetylneuraminic acid		Carb Acid	Carb Acid	HMDB00230	C19910	C11H19NO9	N-Acetylneuraminic acid	Not Available	Sugar Acids and Derivatives	Carbohydrates and Carbohydrate Conjugates
Carb_15	Pyridines and Derivatives	Pyridinecarboxylic Acids and Derivatives	Miscellaneous pyridoxals	Carboxylic acids		4-Pyridoxic acid		Carb Acid	Carb Acid	HMDB00017	C00847	C8H9NO4	4-Pyridoxic acid	Not Available	Pyridines and Derivatives	Aromatic Heteromonocyclic Compounds
Carb_16	Hydroxy Acids and Derivatives	Beta Hydroxy Acids and Derivatives	Short chain dicarboxylic acids	Carboxylic acids		3-Hydroxyglutaric acid		Carb Acid	Carb Acid	HMDB00428		C5H8O5	3-Hydroxyglutaric acid	Not Available	Hydroxy Acids and Derivatives	Organic Acids and Derivatives
CCM_02	Monosaccharides	Pentoses		Carbohydrate derivatives/precursors	F1,6BP	Fructose 1,6-bisphosphate		CHO	CHO	HMDB01058	C00354	C6H14O11P2	Fructose 1,6-bisphosphate	Component of Fructose and mannose metabolism	Monosaccharides	Carbohydrates and Carbohydrate Conjugates
CCM_03	Carbohydrates and Carbohydrate Conjugates	Sugar Acids and Derivatives		Carbohydrate derivatives/precursors	2,3-BPG	2,3-bisphosphoglycerate		CHO	CHO	HMDB01294	C01159	C3H8O10P2	2,3-Diphosphoglyceric acid	Not Available	Sugar Acids and Derivatives	Carbohydrates and Carbohydrate Conjugates
CCM_04	Sugar Acids and Derivatives			Carbohydrate derivatives/precursors	2-PG, 3-PG	2-phosphoglycerate / 3-phosphoglycerate		CHO	CHO	HMDB00362		C3H7O7P	2-Phosphoglyceric acid	Not Available	Sugar Acids and Derivatives	Carbohydrates and Carbohydrate Conjugates
CCM_05	Purine Nucleotides	Purine Ribonucleotides			ADP	Adenosine 5'-diphosphate		Nt	Nt	HMDB01341	C00008	C10H15N5O10P2	ADP	Component of Alanine and aspartate metabolism	Purine Nucleotides	Nucleosides, Nucleotides, and Analogues
CCM_12	Monosaccharides	Pentoses		Carbohydrate derivatives/precursors	Xu5P	Xylulose-5P		CHO	CHO	HMDB00868	C00231	C5H11O8P	Xylulose 5-phosphate	Not Available	Monosaccharides	Carbohydrates and Carbohydrate Conjugates
CCM_13	Disaccharides	Disaccharide Phosphates		Carbohydrate derivatives/precursors		Sedoheptulose		CHO	CHO	HMDB03219	C02076	C7H14O7	Sedoheptulose	Not Available	Monosaccharides	Carbohydrates and Carbohydrate Conjugates
CCM_15	Purine Nucleotides	Purine Ribonucleotides		Redox-electron-carriers	NADP	Nicotinamide adenine dinucleotide phosphate		Redox	Redox	HMDB00217	C00006	C21H29N7O17P3	NADP	Component of Androgen and estrogen metabolism	Purine Nucleotides	Nucleosides, Nucleotides, and Analogues
CCM_18	Sugar Acids and Derivatives			Carbohydrate derivatives/precursors	6PG	6-Phosphogluconate		CHO	CHO	HMDB01316	C00345	C6H13O10P	6-Phosphogluconic acid	Not Available	Sugar Acids and Derivatives	Carbohydrates and Carbohydrate Conjugates
CCM_19	Carboxylic Acids and Derivatives	Dicarboxylic Acids and Derivatives		Carboxylic acids	Suc	Succinate		Carb Acid	Carb Acid	HMDB00254	C00042	C4H6O4	Succinic acid	Component of Arginine and proline metabolism	Carboxylic Acids and Derivatives	Organic Acids and Derivatives
CCM_20	Carboxylic Acids and Derivatives	Tricarboxylic Acids and Derivatives		Carboxylic acids	Cit. Citrate concentrations have been reported to increase with fasting in obese humans (Nielsen and Sorensen, 1979).	Citrate / iso-Citrate		Carb Acid	Carb Acid	HMDB00094	C00158	C6H8O7	Citric acid	Component of Glyoxylate and dicarboxylate metabolism	Carboxylic Acids and Derivatives	Organic Acids and Derivatives
CCM_23	Carboxylic Acids and Derivatives	Dicarboxylic Acids and Derivatives		Carboxylic acids	Mal	Malate		Carb Acid	Carb Acid	HMDB00744	C00711	C4H6O5	Malic acid	Component of Glyoxylate and dicarboxylate metabolism	Carboxylic Acids and Derivatives	Organic Acids and Derivatives
CCM_25	Fatty Acids and Conjugates	Unsaturated Fatty Acids		Carboxylic acids	Fu	Fumaric acid		Carb Acid	Carb Acid	HMDB00134	C00122	C4H4O4	Fumaric acid	Cell signaling	Fatty Acids and Conjugates	Lipids
CCM_26	Flavin Nucleotides			Redox-electron-carriers	FAD	Flavin adenine dinucleotide		Redox	Redox	HMDB01248	C00016	C27H33N9O15P2	FAD	Enzyme cofactor	Flavin Nucleotides	Nucleosides, Nucleotides, and Analogues
CCM_27	Purine Nucleotides	Purine Ribonucleotides			GDP	Guanosine 5'-diphosphate		Nt	Nt	HMDB01201	C00035	C10H15N5O11P2	Guanosine diphosphate	Component of Fructose and mannose metabolism	Purine Nucleotides	Nucleosides, Nucleotides, and Analogues
CCM_31	Purine Nucleotides	Purine Ribonucleotides		Redox-electron-carriers	NADH	Nicotinamide adenine dinucleotide reduced		Redox	Redox	HMDB01487	C00004	C21H29N7O14P2	NADH	Component of Aminosugars metabolism	Purine Nucleotides	Nucleosides, Nucleotides, and Analogues
CCM_32	Keto-Acids and Derivatives	Alpha Keto-Acids and Derivatives		Carboxylic acids	Pyr	Pyruvate		CHO	CHO	HMDB00243	C00022	C3H4O3	Pyruvic acid	Anti-oxidant	Keto-Acids and Derivatives	Organic Acids and Derivatives
CCM_33	Organic Oxoanionic Compounds	Organic Phosphites		Carbohydrate derivatives/precursors	PEP	Phosphoenolpyruvate		CHO	CHO	HMDB00263	C00074	C3H5O6P	Phosphoenolpyruvic acid	Component of Aminosugars metabolism	Organic Oxoanionic Compounds	Aliphatic Acyclic Compounds
CCM_34	Purine Nucleotides	Purine Ribonucleotides		Redox-electron-carriers	NAD	Nicotinamide adenine dinucleotide		Redox	Redox	HMDB00902	C00003	C21H28N7O14P2	NAD	Component of Aminosugars metabolism	Purine Nucleotides	Nucleosides, Nucleotides, and Analogues
CCM_37	Organic Phosphoric Acids and Derivatives	Organophosphate Esters			DHAP	Dihydroxy acetone-phosphate		CHO	CHO	HMDB01473	C00111	C3H7O6P	Dihydroxyacetone phosphate	Component of Fructose and mannose metabolism	Organic Phosphoric Acids and Derivatives	Organophosphorus Compounds
CCM_38	Benzopyrans	Xanthenes			RUB	Ribulose 1,5-bisphosphate		CHO	CHO	HMDB35796	C10080	C24H26O6	alpha-Mangostin	Nutrient	Benzopyrans	Aromatic Heteropolycyclic Compounds
CCM_44	Pteridines and Derivatives	Pterins and Derivatives			5-MTHF	5-Methyltetrahydrofolic acid		Carb Acid	Carb Acid	HMDB01396	C00440	C20H25N7O6	5-Methyltetrahydrofolic acid	Component of Methionine metabolism	Pteridines and Derivatives	Aromatic Heteropolycyclic Compounds
Exog_12	Amino Acids and Derivatives	Alpha Amino Acids and Derivatives		Exogenous - Microbial	Aromatic/Heterocyclic glycine conjugates	Hippuric acid		AA	AA	HMDB00714	C01586	C9H9NO3	Hippuric acid	Not Available	Amino Acids and Derivatives	Amino Acids, Peptides, and Analogues
Nucl_01	Pyrimidine Nucleosides and Analogues	Nucleoside Analogues	Miscellaneous nucleosides		C	Cytidine		Ns	Ns	HMDB00089	C00475	C9H13N3O5	Cytidine	Component of Pyrimidine metabolism	Pyrimidine Nucleosides and Analogues	Nucleosides, Nucleotides, and Analogues
Nucl_02	Purine Nucleosides and Analogues	Purine Nucleosides and Analogues	Miscellaneous nucleosides		G	Guanosine		Ns	Ns	HMDB00133	C00387	C10H13N5O5	Guanosine	Not Available	Purine Nucleosides and Analogues	Nucleosides, Nucleotides, and Analogues
Nucl_07	Pyrimidine Nucleotides	Pyrimidine Ribonucleotides			CMP	Cytidine 5'-monophosphate		Nt	Nt	HMDB00095	C00055	C9H14N3O8P	Cytidine monophosphate	Component of Ganglioside biosynthesis	Pyrimidine Nucleotides	Nucleosides, Nucleotides, and Analogues
Nucl_08	Purine Nucleotides	Purine Ribonucleotides			IMP	2'Inosine 5'-monophosphate		Nt	Nt
Nucl_13	Purine Nucleotides	Purine Ribonucleotides			GMP	Guanosine 5'-monophosphate		Nt	Nt	HMDB01397	C00144	C10H14N5O8P	Guanosine monophosphate	Component of Glutamate metabolism	Purine Nucleotides	Nucleosides, Nucleotides, and Analogues
Nucl_14	Pyrimidine Nucleotides	Pyrimidine Ribonucleotides			UMP	Uridine 5'-monophosphate		Nt	Nt	HMDB00288	C00105	C9H13N2O9P	Uridine 5'-monophosphate	Component of N-Glycan biosynthesis	Pyrimidine Nucleotides	Nucleosides, Nucleotides, and Analogues
Nucl_16	Purine Nucleosides and Analogues	Purine 2'-deoxyribonucleosides and Analogues			Ino. I + Ribose. Xanthosine is produced by guanine-free mutants of bacteria	Inosine		Ns	Ns	HMDB00195	C00294	C10H12N4O5	Inosine	Component of Purine metabolism	Purine Nucleosides and Analogues	Nucleosides, Nucleotides, and Analogues
Nucl_17	Purine Nucleosides and Analogues	Purine 2'-deoxyribonucleosides and Analogues			X + Ribose	Xanthosine		Ns	Ns	HMDB00299	C01762	C10H12N4O6	Xanthosine	Not Available	Purine Nucleosides and Analogues	Nucleosides, Nucleotides, and Analogues
Nucl_20	Pyrimidine Nucleotides	Pyrimidine Nucleotide Sugars			UDP-Gluc	UDP-Glucose		Nt	Nt	HMDB00286	C00029	C15H24N2O17P2	Uridine diphosphate glucose	Component of Galactose metabolism	Pyrimidine Nucleotides	Nucleosides, Nucleotides, and Analogues
Nucl_21	Purine Nucleotides	Purine Ribonucleotides			ADP-rib	ADP-ribose		Nt	Nt	HMDB01178	C00301	C15H23N5O14P2	Adenosine diphosphate ribose	Component of nicotinate and nicotinamide metabolism	Purine Nucleotides	Nucleosides, Nucleotides, and Analogues
Nucl_22	Purine Nucleotides	Purine Nucleotide Sugars			GDP-Gluc	GDP-Glucose		Nt	Nt	HMDB03351	C00394	C16H25N5O16P2	GDP-glucose	Not Available	Purine Nucleotides	Nucleosides, Nucleotides, and Analogues
Nucl_23	Purine Nucleotides	Purine Nucleotide Sugars			ADP-Gluc	ADP-Glucose		Nt	Nt	HMDB06557	C00498	C16H25N5O15P2	ADP-glucose	Not Available	Purine Nucleotides	Nucleosides, Nucleotides, and Analogues
Nucl_25	Purine Nucleotides	Cyclic Purine Nucleotides			cAMP	cAMP		Nt	Nt	HMDB00058	C00575	C10H12N5O6P	Cyclic AMP	Component of Purine metabolism	Purine Nucleotides	Nucleosides, Nucleotides, and Analogues
Nucl_28	Pyrimidine Nucleosides and Analogues				U	Uridine		Ns	Ns	HMDB00296	C00299	C9H12N2O6	Uridine	Component of Pyrimidine metabolism	Pyrimidine Nucleosides and Analogues	Nucleosides, Nucleotides, and Analogues
Vit_05	Alkylamines	1,3-Aminoalcohols		Vitamins	Vitamin B5	Pantothenic acid		Vit	Vit	HMDB00210	C00864	C9H17NO5	Pantothenic acid	Component of Pantothenate and CoA biosynthesis	Alkylamines	Aliphatic Acyclic Compounds
