# Supplementary material for: Metabolomic profiling of pancreatic adenocarcinoma reveals key features driving clinical outcome and drug resistance
Source: eBioMedicine. 2021 Apr 13;66:103332. doi: 10.1016/j.ebiom.2021.103332 (PMC8054161; doi:10.1016/j.ebiom.2021.103332)
Supplement: Supplementary file 3 [file mmc3.xlsx]

## Sheet: Dataset S1 - Metabolite levels
Metabolite ID	PDAC091T	PDAC001T	PDAC003T	PDAC032T	PDAC004T	PDAC010T	PDAC013T	PDAC034T	PDAC015T	PDAC017T	PDAC019T	PDAC022T	PDAC035T	PDAC036T	PDAC037T	PDAC039T	PDAC041T	PDAC043T	PDAC090T	PDAC044T	PDAC072T	PDAC045T	PDAC024T	PDAC025T	PDAC026T	PDAC028T	PDAC052T	PDAC053T	PDAC054T	PDAC056T	PDAC057T	PDAC058T	PDAC059T	PDAC029T	PDAC030T	PDAC065T	PDAC031T	PDAC066T	PDAC081T	PDAC018T	PDAC084T	PDAC020T	PDAC021T	PDAC070T	PDAC071T	PDAC076T	PDAC011T	PDAC085T	PDAC086T
AA02	2.18221	0.532508	-0.718577	-0.397637	1.93321	0.454039	0.747967	1.64574	0.895258	1.58159	0.420098	0.0954779	0.532929	1.4698	1.29444	1.04026	1.14586	0.397742	-0.4926	0.408853	-0.373535	0.631169	-0.393976	1.02188	1.00239	1.00329	1.45862	0.433721	2.07815	1.0868	1.48902	0.0572078	1.03944	1.2704	1.14741	1.19942	0.557278	0.447659	0.954879	0.733152	2.63691	0.124048	0.721525	1.53999	-0.0295993	-0.583136	0.653374	-1.26338	1.21671
AA03	1.30266	0.613538	-0.287971	0.223702	0.699953	0.187381	0.413554	1.21563	0.0264096	0.517907	0.337567	0.986104	0.16051	0.4974	0.884867	0.089495	0.61011	0.0224381	0.581919	0.176676	-0.38168	0.225897	-0.0232815	0.111924	-0.224839	0.950671	0.448276	-0.10109	0.493984	0.842787	0.955624	0.423483	-0.152383	0.654582	1.04651	0.181596	0.431704	-0.103445	0.654242	0.941091	1.41002	-0.0809432	1.08356	0.77035	0.130864	-0.702735	0.598098	-1.55874	0.879219
AA04	1.05761	0.216228	-0.216214	0.275437	1.37534	-0.0949006	0.96113	0.389435	0.00445395	1.17976	0.456567	0.782014	0.29434	0.456274	0.221556	0.367964	0.471803	0.5546	0.699549	-0.190698	0.368939	-0.0153057	-0.368603	-0.0851758	-0.0135154	1.38039	-0.189964	0.401004	0.498293	0.832073	1.40319	0.19526	0.488121	0.448509	1.04154	0.392994	1.09937	0.762005	1.14397	1.34653	1.14552	-0.0953012	1.23087	0.994955	0.0198627	-1.34849	-0.135801	-0.689389	0.908793
AA05	-0.373041	-0.524718	-0.928448	-0.603351	-0.0604954	1.05988	0.262481	0.271928	0.520732	1.35937	0.210947	0.833605	-1.05786	0.362184	0.81605	-0.607896	0.138003	0.822887	-0.119766	0.59512	0.0399202	0.219528	-0.63469	-0.0715483	-0.43904	-0.0757517	-0.14145	-0.00187315	0.887811	-0.319696	1.25161	-0.0131345	0.85477	1.47	0.678776	0.26266	0.30063	1.06853	1.35707	0.259514	1.75048	-0.472356	0.121382	1.27816	0.100154	-1.11613	0.386481	-1.50976	2.02533
AA06	1.11488	-0.0485438	0.573781	0.640075	1.30505	0.0220137	1.23512	-0.164707	-0.12261	0.719051	0.906195	1.18262	0.317552	0.449848	1.01001	0.0730062	0.378116	0.307596	0.416441	0.113977	1.01974	-0.242995	-0.828473	-0.660643	-0.449065	1.46971	-0.0988638	0.360844	0.784929	1.17355	1.26084	0.252784	-0.229745	0.78387	0.698398	0.000449232	0.933284	0.28574	0.958089	0.62752	1.0068	-0.877808	0.94226	0.3163	-0.340618	-1.04404	0.0648332	-0.171656	1.35631
AA07	-0.538191	0.332173	-0.346996	0.688267	1.66886	0.984432	0.645475	0.905313	1.00992	0.752492	1.5742	0.0762804	-0.359543	0.916165	1.37185	-0.22572	0.489871	1.59427	-0.396963	0.298035	0.432398	0.395302	-0.950642	0.259873	-0.0317626	0.919666	-0.268254	1.37283	0.499617	1.21063	1.67864	0.364953	1.02233	1.45345	0.349618	0.0743846	-0.210967	1.04017	1.28883	0.59051	1.44634	0.00915197	0.642857	1.163	0.414812	-0.963738	0.942584	-0.267565	1.9241
AA08	0.537725	0.376256	-0.430948	0.485154	1.01782	0.145948	0.578543	0.746403	-0.0102237	1.10019	-0.0366301	1.38427	-0.274437	0.295463	1.55119	-0.349503	0.166267	0.145762	0.529149	0.495653	0.188298	0.0729279	-0.365653	0.297517	-0.597849	1.31937	0.037179	0.570433	0.820586	1.12252	0.804729	0.0764587	0.152516	0.766795	0.912267	-0.0269588	1.14804	0.863003	1.08406	1.11302	1.52047	0.00555212	1.29782	1.09709	0.0419512	-1.29585	0.431304	-1.18407	1.33226
AA09	-0.514717	-0.289337	-0.643436	-0.0181513	0.536465	0.380252	1.54728	0.466673	0.627103	1.39945	0.327854	0.454405	-0.296943	0.454462	1.4945	0.353681	1.04938	1.25253	0.495769	0.446633	0.0145077	0.591983	0.160002	1.4705	-0.141836	1.07643	0.450672	0.0876851	0.891548	0.872872	1.08669	0.342032	0.786122	1.43122	1.73234	-0.107868	-0.239311	1.33169	1.1034	0.867542	2.0475	-0.0187133	0.955991	0.780079	1.66055	-0.0432043	1.48568	-0.670166	1.81964
AA10	0.151543	0.348932	0.157881	0.715583	0.664355	0.784629	0.636343	0.568683	-0.0451591	1.00083	0.694175	1.0291	-0.874946	0.389809	0.841605	0.195612	-0.01576	0.630101	0.466811	0.637438	0.662432	-0.287536	-0.277397	-0.262296	-0.520763	1.42646	-0.236525	0.913493	0.151222	1.08272	1.03193	0.142102	0.305771	0.597698	-0.0885633	0.91887	-0.107208	0.872594	1.19998	0.742122	0.717943	-0.264256	0.987393	0.302542	0.303046	-0.772585	0.703649	-0.167536	1.22393
AA11	0.410055	-0.677819	-0.537643	0.688301	0.625145	0.214286	0.343916	0.184256	0.343363	0.809242	0.318885	0.920739	-0.18639	0.54995	1.49006	-0.209775	0.190064	0.721806	-0.286508	0.877788	0.458228	0.204522	-0.384736	0.342162	-0.245684	1.07391	0.0139395	0.988029	0.673584	0.994845	1.18031	-0.549707	0.437664	0.842453	0.349113	0.00841549	-0.33089	1.03592	1.70125	0.908496	0.873174	-0.122682	0.750014	1.12842	0.307151	-1.00579	-0.0788148	-0.239238	1.68942
AA12	1.04062	0.0489469	-0.660766	0.208433	0.511735	0.326833	1.24309	0.489177	0.154358	1.11625	0.646945	0.982623	0.117897	0.05072	1.1815	0.200574	0.5138	0.23185	0.0774125	0.739	0.034717	-0.640911	-0.916965	-0.0267443	-0.64554	0.972	-0.260251	0.103724	0.669354	0.525922	0.367526	0.0966847	0.125027	1.05969	0.481246	0.181335	0.386178	0.317492	1.08628	1.08067	1.54404	-0.681858	0.912977	0.758201	-0.257325	-0.834287	0.599673	-1.23929	1.64804
AA13	2.48375	1.08468	-0.93276	-1.0191	-1.16305	1.48492	1.17638	1.92602	2.38781	2.77287	0.707232	2.34907	1.91172	1.94103	2.10749	1.57137	3.32463	0.536863	0.870106	2.09935	1.15936	1.25953	1.28348	1.40208	2.35248	2.35884	1.7329	1.6349	3.14847	2.42401	1.62117	-1.68127	1.99087	1.81822	2.26059	2.59211	2.16768	2.06774	2.22819	1.8697	2.75999	0.641875	2.90344	2.49002	2.02114	0.672666	1.28352	-0.872557	2.82479
AA14	-0.243941	0.455243	-0.544008	1.26212	1.30682	0.433858	0.665287	1.0981	0.601127	1.1588	0.396173	0.514319	-0.258498	0.454002	1.62985	0.277238	0.339577	0.104494	0.473304	0.651888	0.228058	0.261016	-0.531399	-0.333913	0.238073	1.57377	0.645458	0.634199	0.934468	1.11666	1.60397	-0.169105	0.581074	0.849348	1.40928	0.647563	0.764963	0.927968	1.57965	1.80671	0.82716	-0.348741	1.2433	1.11634	0.587274	-0.662313	0.966863	-0.63378	1.25145
AA15	-0.00807002	-0.076784	0.628395	-0.0854061	0.149583	0.678894	0.496278	-0.348746	0.126672	2.32684	1.14759	0.813601	0.336101	1.58284	0.362003	-0.323368	0.727444	2.51094	-0.996381	-0.0697451	0.267532	0.209123	-1.35	0.284096	-0.148993	0.24193	-0.588937	0.691135	0.540648	0.197688	1.02278	0.395697	0.968453	2.33047	0.205707	1.03498	-0.0632414	0.437065	1.06214	0.437839	0.441278	-0.358382	0.341068	1.42244	-1.25378	-1.26279	0.0908785	0.0147597	1.99376
AA16	0.282658	-0.193621	-0.074517	0.664974	1.64242	0.337861	1.17092	0.487449	0.438152	1.76191	0.277852	0.976361	0.32557	0.366943	1.46143	0.59661	0.435992	1.00359	0.154518	0.437401	0.179291	-0.166835	-0.45485	0.582077	-0.0238141	1.0216	-0.17585	1.55314	0.408467	1.07189	1.4947	-0.397373	0.56186	1.5298	0.90233	0.424528	0.691534	0.853588	0.678625	0.64197	1.24519	-0.193906	1.03315	1.03423	0.344718	-0.947635	0.288168	-0.276984	2.00162
AA17	0.739658	0.454434	-0.445947	0.890468	1.50299	0.344377	1.25492	0.200932	0.195045	1.22153	0.452111	0.655344	-0.228244	0.780839	0.458012	0.302525	0.432388	0.508344	0.223896	0.372241	0.410974	-0.291029	-0.323013	-0.0126253	-0.255185	1.80118	0.417526	1.14415	0.696288	0.636725	1.10136	0.237338	0.504503	0.903826	0.608453	-0.0716003	0.362062	0.285204	1.15731	1.27094	1.32622	-0.317654	0.891161	1.16111	0.34812	-1.07743	0.340676	-0.202114	1.18835
AA18	0.426699	-0.0505476	-0.473629	0.222644	0.539377	0.675703	1.59647	0.300701	0.581038	2.09534	1.79834	0.264976	-0.350584	1.80146	0.493789	-0.332373	0.0399141	1.74446	-0.603629	0.559638	-0.256162	0.297728	-0.962277	0.233065	-0.608069	0.81791	-0.168474	0.596404	0.908772	-0.349426	1.62326	0.91088	1.2435	2.2031	0.00470371	1.26929	0.0372426	1.46529	1.79883	1.07428	0.88413	-0.534655	0.642062	0.668167	0.865062	-0.83227	0.917667	-1.37545	2.4246
AA19	0.000325807	-0.934728	0.232336	0.387086	0.119537	1.22647	0.408212	0.322148	0.153971	0.671455	-0.433065	0.849896	-0.934044	-0.150456	0.756059	-0.937953	-0.197777	1.60487	0.12779	1.01879	0.412794	0.833057	-0.491669	0.639806	-0.519972	-0.788477	-0.126302	0.102786	0.525308	0.621421	0.988796	0.229963	0.297213	1.75006	0.54811	0.625443	0.157615	0.967323	1.53855	1.04499	1.29333	-0.998403	0.243724	1.75096	0.454373	-0.0687274	0.366289	0.760731	2.38109
AA20	0.408578	-0.884194	-0.349409	-0.119149	0.840963	0.841692	0.226757	-0.537095	0.739834	1.36555	0.543439	0.655095	-0.132195	0.814941	0.721436	-0.761351	-0.0910645	0.762228	0.378096	0.464772	0.0387123	-0.0698468	-0.915867	0.0679618	-0.927616	0.835796	-0.314438	0.785815	-0.064297	0.842815	1.49401	-0.310717	0.109608	1.34839	0.297092	0.284387	0.157602	1.09452	0.979293	1.30162	1.14919	-0.159045	0.754268	1.38841	0.424605	-1.49689	0.889309	-0.459762	1.99855
AA21	0.763788	0.0701994	0.20273	0.194725	1.0063	0.552655	0.836058	0.833591	-0.190524	1.10176	1.04637	0.626495	0.105598	0.766244	1.01185	0.225169	0.668993	0.274403	0.124407	-0.38835	0.617975	0.245611	0.422596	0.798752	-0.0376383	1.55784	0.637919	1.01339	0.963116	0.589929	0.776363	-0.251592	-0.231777	0.483759	0.341685	0.296475	0.362239	0.45082	0.549789	0.631132	0.604556	0.369204	0.126466	0.976624	-0.308255	-1.26062	0.460258	-0.102581	0.54688
AA22	0.63491	0.40825	-0.954736	0.0420802	1.29348	-0.499299	1.11726	0.805955	-0.0986217	1.96083	0.529106	0.218307	1.51164	0.506338	0.689481	0.372556	1.33778	0.649676	0.986223	0.399272	0.446447	0.236011	-0.879014	-0.0814775	-0.125875	1.50817	0.473796	-0.287378	0.90503	1.64064	0.66871	-0.0512352	0.156896	0.561202	0.719233	0.718876	0.943199	0.41025	0.301238	0.560215	1.46376	-0.923196	1.06666	0.406007	0.468325	-0.386155	1.09111	-0.54483	0.901381
AA23	-3.62652	1.91528	1.77174	-3.84246	-4.04019	-0.201213	0.835261	-0.0233441	-1.17635	-2.22663	0.669835	0.549647	-3.28841	3.0037	1.06771	-3.01985	-2.48879	2.22705	-0.510549	1.20857	-4.09301	-1.2112	1.51494	0.978059	0.0370982	-1.95024	0.0102045	-2.60359	-1.66221	1.13908	-2.69633	2.29178	0.65329	-2.9823	1.63329	1.00617	-1.40282	-1.9258	-1.39688	-0.544111	-0.0347071	-0.695689	-0.960394	0.203173	-3.68885	-2.4304	-0.918398	1.45449	-0.968163
AA26	-0.659311	-0.0203971	-1.70767	-0.624666	2.14438	-0.298429	1.77913	-0.745842	-0.97138	-0.305342	0.696626	0.590292	0.0831838	0.210346	1.35135	1.42256	1.72714	0.968699	-0.973226	-0.88761	-0.966656	0.310472	0.0893076	0.270354	-0.220255	0.398459	-0.705019	-0.606336	3.15542	0.760276	1.21633	0.0537878	0.00940216	0.679997	1.24287	-0.595765	0.348085	0.91291	0.602395	-0.365269	0.348187	-0.977808	1.5925	0.119153	-0.59897	0.336512	-0.184149	-1.73915	0.366186
AA28	0.320983	-0.685475	-0.566618	0.928019	2.20407	-0.634785	1.50464	0.166935	0.257281	1.60154	0.135356	-0.0528561	-0.19082	1.03174	0.560178	1.33514	1.1387	0.271867	-0.41209	0.565243	-0.644491	0.453814	0.182415	0.213296	0.38872	2.38515	1.25649	0.995093	1.2178	1.62525	0.615081	-0.425371	1.08268	0.416923	0.960528	0.938583	0.243455	0.135411	0.24164	1.4377	0.0886613	-0.330545	0.952043	0.304809	0.851807	-0.899735	0.222017	-0.957903	0.149692
AA34	2.02103	0.554457	0.537606	0.0861052	2.59485	-0.253798	2.11621	0.76065	-0.898577	-0.718993	1.01813	-0.600631	-1.38711	1.4598	-0.36976	0.525413	-1.10036	0.520179	0.52387	0.22989	0.956804	-0.236716	-0.605716	-0.0298052	0.437009	1.82078	0.678613	0.975814	1.16514	1.08038	0.172015	-1.89236	-0.253402	0.285165	1.64881	-0.584426	-0.116567	-0.385613	0.448311	0.617739	-0.170756	-0.248302	1.31669	0.00389997	-0.0300622	-1.24463	0.0246193	0.473883	0.0281004
AA42	1.1879	-2.71718	-6.71222	0.937358	2.10503	-5.51785	0.77014	-3.21646	0.80017	0.434958	-2.76657	0.291037	0.0728414	-5.94519	0.57076	0.880116	0.346669	-5.70204	-1.73541	-0.0669257	-0.0559861	-2.5603	-8.23755	1.67336	-0.183588	0.901008	-4.19983	-0.709164	1.46638	0.710409	1.09423	-5.40276	0.238324	-0.679635	0.398613	-0.104332	0.0729557	0.598209	-0.506252	0.330984	1.01135	-1.17099	1.12333	-1.75518	0.74682	-1.31156	0.127825	-7.20761	0.117929
AA44	-5.59505	2.34056	2.12728	-4.02568	-3.4058	0.596578	-5.43265	-0.816317	-5.45555	-3.19231	0.407255	-1.23502	-5.01598	3.75187	-0.908781	-7.33695	1.24964	2.95935	-0.187177	-6.49348	-7.22784	-0.436736	2.37349	-4.28197	-0.208475	-6.71903	-0.00165181	-3.85074	-1.67252	1.66514	-2.93041	3.58173	1.17935	-2.97649	1.42264	1.53223	-2.31212	1.7148	-3.9907	-3.54112	-3.58131	-2.92282	-3.94467	0.134706	-4.05969	-3.05054	-1.54554	1.97408	-2.13462
AA47	0.994491	-0.138214	0.239457	0.412864	2.18974	0.195553	2.34435	0.641665	0.444115	0.744577	0.767246	-1.60785	-0.209938	0.50401	0.974949	0.409188	1.1948	0.76355	0.899187	0.176617	0.207558	0.0717306	-1.54382	0.653934	0.252099	2.18024	0.264027	1.44846	0.961391	0.672639	1.45556	0.940554	-0.20157	0.674405	0.0107969	0.988738	1.21157	0.675053	1.30162	0.767915	-0.142542	-1.63045	0.802273	0.922599	1.09751	-0.151063	0.987911	0.235726	0.414252
AA53	0.198492	0.370052	-0.506259	1.11609	1.65049	-0.428101	1.04036	1.03039	-0.672687	1.09533	0.0836101	0.518331	0.483107	0.670129	2.49819	0.826487	0.741305	1.27287	0.916516	0.21101	0.688626	-0.785226	-1.03693	0.144845	0.387366	2.09345	0.307866	1.32905	0.930864	1.77032	1.42863	-0.241352	0.350638	0.334441	1.12936	0.27165	1.10897	1.0272	0.905917	1.53213	1.44796	-0.613118	1.07043	0.929306	0.963047	-0.974324	1.6484	-0.180045	0.73032
Cer_02	-2.37507	-1.76367	2.25816	-1.31286	-2.04532	1.01986	-0.170283	-0.416707	-1.61937	1.79288	1.4672	-0.386638	-1.03239	1.44814	-0.323685	-1.21799	-0.217008	-0.349953	-0.435061	-0.652316	0.225633	0.442146	-0.657935	-0.481738	0.530744	-0.716855	1.24677	0.0363309	-0.887664	-1.72968	1.41444	0.866896	1.83146	1.68108	-0.570089	-0.475419	0.63441	-0.0886228	3.05362e-05	-0.815621	0.633937	0.803023	-0.484804	0.195853	0.17586	0.180146	-0.744224	1.84411	1.23847
Cer_03	-0.781209	-0.32468	3.329	-0.179109	-1.85448	0.249019	0.337992	0.570643	-1.80692	0.136464	-0.106031	0.166754	1.13843	-0.119975	-0.226633	-0.664147	0.648193	-1.69343	0.246743	-0.142069	0.564334	0.29346	1.07985	-1.22768	0.484609	-0.321764	1.1456	0.264185	0.561522	-0.336843	0.874096	-0.121544	1.8743	-0.280728	-1.17876	0.699489	-0.895622	-0.00413596	0.64362	-0.670596	-0.251603	-0.130804	-0.234617	0.787643	0.46481	0.923615	0.303267	0.854588	-0.906044
Cer_05	-0.117969	-0.770481	3.49139	-0.574822	-1.44744	0.0945571	-0.0415688	1.28516	-1.93517	0.688327	0.49107	0.354797	1.27645	0.0931263	0.688539	-0.192883	0.917603	-1.6205	0.73324	-0.495532	0.366276	0.639884	-0.479941	-0.813061	0.698948	-0.360865	1.48294	0.630729	-0.278774	-0.899348	1.21854	-0.0942428	1.8663	0.426326	-1.61928	0.429202	-0.805087	-0.0503862	0.359637	0.0312213	0.4029	-0.0380931	0.112735	0.809591	-0.426237	0.882962	0.212262	0.585694	-1.12205
Cer_06	0.833185	-0.326049	2.05158	-0.582746	-1.58284	-0.806618	0.441991	1.17924	-1.79832	-1.46372	-0.535054	0.92788	2.81367	-0.611045	0.302153	-0.452911	0.559905	-2.94144	-0.526	-0.224194	-0.159552	-0.302029	0.721719	-2.39439	-0.00825987	-1.99815	1.24885	0.281725	-0.735357	0.347049	-0.728866	-0.155068	1.63348	-0.514665	-3.33748	0.849128	-0.936257	0.038971	0.655539	0.00425838	-0.73725	-0.210571	-0.274943	-0.904117	-0.984212	-0.118387	-0.0242527	0.699757	-0.661345
Cer_07	-0.829465	-0.899408	3.40902	-1.19441	-0.388338	0.316073	-0.015346	1.12206	-1.45387	1.04443	1.03294	0.387631	-0.577283	0.711467	0.550184	-1.08274	0.968439	-0.980907	1.18774	0.248729	0.87017	0.332611	0.482654	-0.257584	1.19675	1.20296	2.19151	1.01082	-0.190223	0.0246231	0.626431	0.0374868	1.90238	0.683616	-0.601584	-0.111458	-0.235862	0.389796	0.868177	0.472745	0.767261	0.967917	-0.354363	0.685143	0.829018	0.793512	0.0208011	1.25451	-0.490811
Cer_09	0.58035	-0.465772	3.40754	-0.112848	-0.381187	-0.00316479	0.282487	1.39118	-1.87044	1.03508	0.884597	0.418669	0.647818	0.239588	0.709946	0.357296	0.698207	-1.9077	1.57562	0.143566	0.161867	1.10514	-0.319534	-0.914599	0.632242	0.125883	1.62873	0.518931	-0.675778	-0.747114	0.709253	0.10304	1.6097	0.511264	-1.32902	0.049349	-0.12607	0.0667616	0.0798031	0.617952	0.219269	0.651706	1.07087	0.511835	-0.474653	1.01968	0.254219	0.699415	-0.731588
Cer_10_Cer_11	0.283971	-1.46735	2.24274	-1.04403	-1.33501	-0.604651	0.508986	0.320638	-0.800616	0.0503317	1.39931	-0.331636	0.983868	-0.505631	0.225118	-0.197699	-0.0201426	-0.255273	-0.493917	0.176885	1.03175	0.983576	-0.762646	-0.036834	-0.082712	0.0142653	1.72582	-0.0440233	-0.454956	-0.414014	0.950151	0.310959	0.348871	0.905913	-1.0079	1.43843	-0.519296	0.992446	0.199809	-0.701178	1.25443	-0.0235359	0.368528	-0.256405	-0.000177444	0.448572	0.66511	-0.313819	0.400874
Cer_12	-0.12867	-1.43294	1.96516	-0.648912	-1.08256	0.303217	-0.0319722	0.615613	-0.642429	-0.295339	1.16166	0.34666	1.44526	-0.717562	-1.01333	0.651154	-0.125413	1.24118	-0.531434	0.206549	-0.440147	1.0985	0.26129	0.217522	0.160258	-0.230446	1.51812	0.478397	0.26396	-0.236574	0.0957061	-0.165641	0.125772	0.574538	-1.03817	1.5536	-1.33524	0.795325	-0.642912	-1.33641	0.530294	-0.120861	1.37668	-0.363605	-0.369495	0.318875	0.841616	-0.794483	1.65705
Cer_13	-0.900595	-0.813662	3.12489	-0.811661	-0.213182	0.532126	-0.145534	0.114869	-0.268008	0.669959	0.199264	-0.0496708	0.27221	0.595498	0.576233	-0.0980017	0.0399766	-0.900217	0.0225199	0.227423	0.623948	0.0589588	0.439206	-0.573247	0.320088	-0.390234	0.873783	0.313649	-0.136322	-0.179753	0.790602	0.794368	2.26653	1.12741	-0.723565	-0.202213	0.467108	0.00103446	0.375298	-0.524042	-0.120999	0.626195	-0.506443	0.535714	0.308687	-0.217058	-0.441927	1.13146	0.0314647
Cer_15	-0.865637	0.259425	3.55728	-0.344747	0.106482	0.645638	-0.333406	0.536355	-2.19048	1.39092	0.25898	0.304538	-1.33717	1.11101	0.144056	-2.45919	0.444812	2.19539	2.16535	1.87442	-0.308172	0.159035	1.85586	-0.80209	0.056956	0.72271	2.04363	0.440088	-1.1384	-0.0856525	0.447622	-0.323003	1.54958	0.113707	0.101127	0.0107839	0.675186	0.48166	1.21385	0.876579	-0.20566	1.53519	-0.529908	1.08604	1.0344	0.989856	0.0560977	1.83541	-1.0647
CMH_01	0.357633	-0.79447	1.93223	0.838094	-1.00074	0.0844597	1.46481	0.0262071	-0.537054	0.00338137	0.285144	1.22474	1.41496	1.03308	-0.152063	0.953819	0.516213	1.7247	2.11642	1.17299	0.0206141	0.543992	-0.291536	0.931199	0.667032	1.3989	1.74586	1.56474	1.30654	0.873714	-0.27071	-1.3606	1.21793	0.137739	0.90204	0.164856	-0.0129439	0.739165	1.25364	0.238216	1.7021	-0.0813936	1.48279	-0.829814	1.24528	0.577984	0.316971	0.608903	-0.0133721
CMH_02	0.410487	-0.316194	1.71513	1.3657	0.0964517	-0.446311	0.677456	0.438366	-0.255917	-0.977772	-0.444959	1.32151	2.42125	-0.360321	0.0451711	1.70814	0.980984	0.327236	2.50786	1.34274	-0.417045	1.82584	0.671871	1.20996	1.08907	1.12276	0.663905	1.62125	1.13259	0.708909	-0.388652	-2.04539	2.09129	-0.512134	0.00262778	0.464566	-1.561	0.191534	0.285518	0.259989	0.510566	-0.799554	1.39372	0.184666	1.26652	0.905826	1.74907	-0.189121	-0.710379
CMH_03	1.19387	-0.195666	2.67425	1.89019	0.963544	-0.79614	1.89666	1.13903	-0.399863	-0.750381	-0.665989	1.39182	2.35649	0.0378949	0.338862	2.40412	0.792356	-0.514151	3.55687	1.57301	-0.517027	1.65515	0.484702	1.58692	1.58778	1.94886	1.36256	1.98603	1.20711	1.10615	-1.04959	-2.45311	1.83184	-0.331248	0.148846	0.217519	-0.0631423	0.105622	0.0179307	0.604975	0.526153	0.00789302	2.54281	0.00845356	0.163579	0.696182	1.75121	-0.832711	-1.00943
CMH_09	-1.34709	-1.19334	1.09038	0.123932	0.264459	-0.642359	0.207349	0.263992	0.133032	0.259806	1.51667	0.936322	0.386952	0.725541	0.977621	0.467435	0.593569	0.620934	2.23618	1.87685	0.266923	1.23446	0.601593	2.0558	1.19892	2.8521	1.41209	3.02756	1.01472	1.31428	0.141765	-1.56035	1.2079	1.53084	1.41406	-0.00889888	0.14839	0.786562	0.531257	1.36361	1.54829	-0.0927773	0.769607	1.10218	1.6084	0.751534	1.11688	0.0488239	0.196914
ChoE_03	0.222971	-1.49666	0.869391	0.542371	-2.17153	0.071455	0.164667	0.594952	-0.301826	2.20752	0.695494	-0.616972	-1.54205	-0.393123	0.643292	-2.04978	-1.82338	0.442152	0.297326	1.40521	0.544776	-0.133777	0.230298	0.896969	-1.96532	-1.30339	0.130311	0.390065	-0.912692	-0.281749	1.55209	-1.6414	-1.06578	2.46392	2.2667	-0.485041	-1.46013	0.758037	0.0234884	1.60984	2.36814	-0.946132	-2.2516	-0.927475	-0.544638	-1.62816	1.42967	0.846935	1.36985
ChoE_06	1.11506	-1.13078	0.795647	1.05845	-2.51641	1.7215	-0.233835	0.522255	-1.09098	0.776135	-0.529418	-3.24236	0.087373	-0.724096	-0.0118499	-1.86636	-0.855397	1.30271	-0.738162	-1.48648	-3.15355	-1.60568	-1.97527	-0.415619	-0.766302	-1.40271	0.0486303	-0.819559	-1.77209	-1.73555	-0.0420289	-1.82197	0.168775	0.943521	0.249555	-2.16527	-1.60363	-1.37947	-0.689876	0.17154	0.35411	0.219877	-2.46257	-0.78714	-2.66537	-1.75373	-0.267281	0.98921	-1.0548
ChoE_07	0.599721	-1.89268	0.800515	0.667969	-2.05397	-0.224437	0.454844	0.0545215	-1.10962	2.2042	0.46195	-0.938073	-0.911735	-0.675338	0.647251	-2.43882	-1.80977	0.690811	0.230176	1.39852	-2.4885	-0.186971	0.335676	1.16422	-2.0573	-1.28484	0.289863	-0.328274	-1.33674	-0.560705	1.89005	-1.13689	-0.687746	2.9966	2.39915	-0.952035	-1.42525	0.482641	1.16146	1.63457	2.73145	-0.973163	-3.3655	-1.52435	0.239115	-2.75213	0.671174	0.938126	0.531008
ChoE_08	2.01355	0.25324	3.66294	1.80208	1.4974	2.89737	2.04932	2.65072	-2.90304	2.71241	2.2453	1.90273	-0.310921	2.95868	2.28997	0.285597	2.01604	4.08697	3.43066	3.08816	2.21611	1.78258	-3.53915	2.74083	2.0205	-0.0576605	2.77691	2.08056	0.337655	2.47389	2.82662	2.77999	1.86555	3.44325	3.73463	0.113685	2.01623	1.94383	2.84196	2.27962	2.23714	2.47564	1.12547	-3.14039	2.55238	-3.44676	-1.25493	4.2268	1.54594
ChoE_09	0.588318	-1.48556	1.25859	1.49617	0.00199906	0.522672	1.25466	1.10079	0.80891	2.16901	0.924021	0.225358	0.443761	1.21764	1.26564	-0.607762	0.0760355	2.46175	2.16358	2.01011	1.87991	0.762988	0.909161	1.05458	0.655872	-0.415754	0.664649	1.05807	0.616511	0.939804	1.91894	1.11773	0.63489	3.1908	3.09474	-0.845712	1.2281	0.660606	1.54941	2.08729	1.82537	0.547548	0.149733	0.880302	1.51741	0.86367	-1.60126	2.04354	0.175279
ChoE_11	1.98789	-0.914148	1.81172	0.918682	-0.880561	1.9561	2.67591	1.63859	-2.48169	1.7586	1.16496	-1.09265	0.305897	0.285437	1.87445	-2.05042	0.628571	1.45358	1.36772	2.00354	-0.127579	0.198259	-10.8227	1.29467	0.522099	-0.933092	2.19312	1.98827	-1.42502	0.329466	3.05026	0.418766	2.54834	3.32211	2.6946	-2.07236	-0.185813	0.235209	2.07205	1.74364	2.64701	1.47334	-1.5523	-3.93798	0.294917	-2.7697	-0.555603	3.29832	0.667785
ChoE_12	1.01017	-0.49536	0.968844	-0.642623	-0.667807	1.61061	-0.0127525	0.754017	-2.10075	0.0576796	0.439367	0.328801	-1.20476	0.93089	-0.155426	0.164866	-0.0616481	1.74268	0.883143	0.324071	-0.502725	-0.219266	-3.16795	0.463693	0.0394823	-1.62817	1.04413	-0.277449	-0.458273	0.309072	0.70397	0.639682	0.166504	0.72294	0.691052	0.124417	-0.0291332	-0.0164518	1.06664	-0.0578277	-0.371199	0.605868	-0.579125	-2.25181	0.0290964	-2.1684	-1.58394	1.89497	0.952972
ChoE_13	0.941793	-1.70907	0.831963	0.0438733	-1.93685	1.06205	0.266468	-0.145264	-2.58084	-0.609873	-0.790924	-1.29307	-0.183514	0.13737	-0.799818	-0.708836	-0.535816	-0.659188	0.116311	-1.25824	-0.501472	-1.52635	-2.36546	-0.858324	-0.099944	-1.72204	1.18046	-0.836487	-1.9075	-1.10008	-0.392778	0.698608	-0.235932	0.0417773	-0.846242	-1.30436	-0.476577	-1.57817	0.080178	-0.919516	-1.4279	0.630784	-1.30264	-2.28294	-0.701222	-1.8516	-1.92616	1.76176	-1.58285
ChoE_14	2.09625	-0.336745	1.60323	1.30086	-2.49615	1.33949	0.488681	0.290438	-1.30371	1.97467	0.627114	-3.00991	-1.95865	-0.623025	0.948729	-1.94658	-0.662595	-1.55667	0.634539	0.835808	-2.35579	-0.243768	-3.54623	-0.677514	-0.603526	-0.518693	0.575611	0.925724	-1.3159	-0.491994	1.60513	-2.69374	-1.62447	2.5154	3.36171	-0.803061	-1.61655	-0.241119	-0.0619166	1.83368	1.51305	0.414058	-2.94337	-1.08743	-0.67863	-2.133	0.617628	2.51143	0.424435
ChoE_15	1.16251	-1.3437	1.27951	1.2769	-2.36815	1.10346	0.927177	0.298411	-1.57059	2.34321	0.181891	-2.76045	0.523556	-0.570585	0.323765	-1.89529	-1.09511	-1.31522	0.0157181	0.0962891	-2.23276	-0.693835	-4.25371	-0.280438	-0.297355	-0.325948	0.927895	0.757639	-0.965205	-0.800714	1.40202	-1.77237	-0.845387	2.19495	2.44691	-1.12286	-1.38943	-0.777832	-0.268275	1.27785	1.36041	0.16837	-2.74646	-1.78147	0.0914524	-2.5942	0.0452069	1.94095	-0.335897
ChoE_17	1.54651	-1.35249	1.82476	0.957407	-1.39875	1.12184	0.67636	0.480137	-2.76649	0.371323	-0.573988	-0.551926	0.517744	-0.388045	-0.388206	-0.86126	-0.814139	-0.779767	0.0360075	-1.04553	-1.38616	-1.31053	-2.26782	-0.816163	-0.0892226	0.00563754	1.3274	-0.285665	-1.22475	-0.809353	-0.404283	0.299391	-0.860324	0.335203	0.585618	-1.14098	-0.691993	-1.19116	0.229868	-0.00306473	-0.948336	0.366587	-1.23241	-2.24096	-1.22835	-1.92132	-0.996541	1.72296	-1.433
DAPC03	-0.494698	0.468509	-0.833786	0.383233	-0.271562	0.696573	0.0698477	0.203508	0.49522	0.626152	0.844086	0.852732	-0.0763572	0.0374498	0.44896	1.04934	0.0446217	2.22571	0.653088	0.866688	0.138605	0.825301	0.312591	1.0385	-0.234013	0.345415	0.0309151	1.17159	0.315573	0.630602	0.391265	-0.279942	0.46727	0.636895	0.913254	1.01372	-0.396755	1.19781	-0.259619	0.233859	0.638901	-0.130103	1.31818	0.559704	1.14047	0.211458	0.347405	0.211717	1.46898
DAPC04	-0.482156	0.158789	-1.28341	-0.169961	0.15464	-0.782983	0.944563	0.109041	-0.202677	1.76123	1.1672	0.220102	1.14703	-0.56426	0.949767	-0.0505597	-0.0641079	0.458088	0.528941	0.461184	1.01384	1.45659	-0.0356336	0.393817	-0.449226	0.915549	0.20105	0.762324	1.22695	0.889314	0.642176	-0.350382	-0.426267	0.424915	0.343744	0.83233	1.45554	1.17995	1.28097	1.03739	1.68879	-0.0980086	0.260823	-0.102363	1.29834	0.0837143	0.391362	-0.622754	0.217053
DAPC05	-0.735833	0.713866	-1.22486	1.28242	0.904944	-1.65011	1.34669	-0.7033	-0.869495	2.4497	1.16052	-0.605644	0.874339	-1.86365	1.20862	-0.704073	-0.292757	-0.729416	0.767237	-0.0869548	0.150261	1.53972	-0.162691	0.0253339	0.574149	1.74829	-0.818442	0.386743	2.08285	0.222689	-0.988883	-0.157598	-0.876541	0.731032	-0.379179	0.464379	0.882004	0.73265	1.28892	1.1819	1.37934	0.117732	0.963671	-0.518172	0.424956	-0.240881	0.398536	-1.76286	-0.835601
DAPC06	1.5975	0.858362	0.23534	1.09255	0.204936	0.228947	0.33571	0.24087	0.188241	0.474274	0.37151	0.662498	-0.114999	-0.124764	0.649156	1.37156	0.035979	1.14922	0.993722	1.08008	0.770408	0.68342	0.690117	1.34883	0.389896	0.860409	0.550966	1.61876	-0.234566	0.695396	-0.0161365	0.751231	0.417951	0.243404	0.71711	0.375348	-0.650772	1.17742	-0.312291	0.678924	0.26387	0.388465	1.48329	0.474627	1.17108	0.774105	0.562492	0.493334	0.693704
DAPC07	-0.467428	0.606415	-0.564537	-0.157291	0.564908	-0.0504416	0.956206	0.550655	-0.0720805	1.08278	0.736745	0.692796	0.499896	0.14411	1.39368	0.712025	0.463347	-0.0615533	0.802591	0.58407	1.17417	0.602026	0.418106	0.636691	-0.053154	0.512525	-0.552025	0.533935	0.393157	0.978731	1.10296	0.646946	0.200517	1.2379	0.495714	1.24525	1.21425	1.22703	0.737653	0.927226	1.17398	0.440703	0.60209	-0.0934886	0.445888	-0.330329	0.199065	-0.178063	0.307115
DAPC08	-0.485628	0.526743	-0.735286	0.265588	0.790438	-0.155468	0.829912	0.484026	0.10096	1.1885	0.738139	0.484515	0.137159	0.355399	0.916252	0.539649	0.166714	0.847799	0.874013	0.531279	0.698768	0.375908	0.43999	0.8242	0.322973	0.193815	-0.85815	0.632283	0.554509	0.779413	0.459832	0.189167	0.407587	1.1895	0.563952	0.842005	1.00219	0.90862	0.49543	0.76854	0.864971	0.216748	0.608251	0.157141	1.00199	-0.225952	0.116784	0.207675	0.573842
DAPC09	-0.121179	1.1955	-0.0780249	1.65175	0.706109	-0.421158	0.882183	-0.197413	-0.181311	0.935962	0.804459	0.845561	0.00381792	-1.21796	1.51294	0.224352	0.703031	-0.384127	1.02994	0.401975	0.335079	1.48945	0.106265	0.581259	0.178078	0.99836	0.261435	2.08549	0.636335	0.399719	0.204622	0.176636	-0.181624	0.924494	-0.268521	0.240647	0.0183709	1.41067	0.582094	0.889769	0.748963	1.06188	1.20703	-0.360032	0.520581	0.314877	0.28981	-0.468392	0.0727581
DAPC11	-0.576761	0.192154	-0.99247	-0.044401	0.53563	-0.350018	1.21157	1.17121	-0.355541	0.855706	-0.0245699	0.946267	0.674944	0.458706	1.58949	1.12116	0.956913	-1.49407	0.962501	0.682387	0.98168	0.367059	0.137144	0.0643055	0.00278317	0.814266	-0.868511	0.422419	0.277806	0.687218	1.04261	0.528603	0.0962767	1.48819	0.681679	1.14304	1.38737	0.9948	0.590709	0.944709	0.75195	0.638368	1.1528	0.150219	0.00191654	-0.554103	0.124999	-0.510142	-0.265649
DAPC12	-0.473178	0.0348604	-0.975726	0.270148	0.757954	-0.294625	0.973049	0.848109	0.0529999	0.986905	0.401271	0.381223	0.326034	0.57243	1.05453	0.620024	0.446481	0.411663	0.967965	0.70065	0.522051	0.0448838	0.0652177	0.66644	0.239658	0.304814	-0.853678	0.429002	0.402765	0.445523	0.467498	0.162856	0.29817	1.46034	0.687349	0.800329	1.17303	0.722053	0.380194	0.852005	0.703417	0.248568	0.773946	0.456913	0.968454	-0.392152	0.099906	-0.124282	0.371074
DAPC13	-0.127135	-0.0892181	-1.55068	0.924454	1.99152	-1.21211	0.562815	0.221155	0.024135	1.1996	0.613342	-0.657427	0.371326	0.0369802	-0.254697	1.18406	-0.0632189	1.21184	1.64697	0.860381	-0.0346369	0.565244	-0.0660426	1.28642	0.23178	1.22426	-1.71743	0.289708	0.394641	0.0411036	-0.730319	0.344047	0.394838	1.11413	0.580682	0.555647	0.999982	0.717458	0.0384922	1.23674	0.0597145	-0.0505462	1.80241	0.548589	1.37873	-0.0103588	0.313738	-0.841009	0.817601
DAPC14	-0.332502	0.738093	-0.309173	0.515455	0.658952	0.28156	0.188664	0.685148	0.310198	0.319789	0.38004	1.1089	-0.931735	0.0748554	1.14518	0.702643	0.477446	0.898394	0.743737	0.836556	0.548794	0.166297	0.550805	0.935031	0.18135	-0.401613	-0.278015	1.34421	-0.459175	0.653737	0.747585	0.185829	0.927241	1.23852	0.669215	0.819461	0.166435	1.17108	-0.10572	0.342331	0.305737	0.448842	0.709941	0.249468	1.00465	-0.147216	-0.0849545	0.552572	0.708358
DAPC15	-1.32199	0.160672	-1.8323	0.95466	0.654657	-0.473317	0.623416	-0.059785	-0.315213	1.12682	0.219306	0.718885	0.0435571	0.169632	1.24362	0.10739	1.05495	-1.00962	1.19378	-0.164783	0.65722	0.644187	-0.5565	0.69819	-0.156109	-2.1327	-2.65018	1.50485	0.155223	1.27981	0.783972	-0.0859367	1.99193	1.04639	0.0664575	0.340729	0.590063	0.733668	0.708685	0.113258	0.0890642	0.468807	-0.734	0.247359	2.00298	0.67099	0.356223	-0.00449916	0.442071
DAPC16	0.467485	1.07371	-0.537002	1.88186	0.830744	-0.531719	0.185374	-0.433859	0.181973	1.9034	0.775082	0.57292	-0.384282	-1.39805	1.13912	0.310516	0.129775	0.252213	0.719004	-0.0661809	0.1417	1.01812	0.0326315	-0.298552	0.363399	1.38014	-0.784205	1.51568	1.44329	-0.0895539	-0.207745	-0.224581	0.0841372	0.411513	-0.380988	0.658491	0.338467	0.786198	0.941134	1.02613	1.01522	0.225251	0.995088	-0.579452	0.561211	0.242142	0.663606	-1.65583	-0.0745605
DAPC18	-0.633734	0.135474	-2.3034	0.277864	0.294076	-1.00847	1.39977	0.915372	-0.76306	-0.303395	-0.660089	0.625113	-0.726144	-0.394784	1.52546	0.695341	1.62665	-1.2358	0.261866	0.225178	0.568798	-0.354159	-0.536604	-0.00156042	0.0408732	-1.41151	-1.33706	1.85337	-0.727223	0.0152041	2.50734	0.369722	1.68747	1.29202	-0.42164	0.21414	-0.451885	1.31736	-0.455298	-0.386933	-0.161103	0.476068	0.774797	-0.209758	0.284769	0.397224	0.480037	-0.430817	-0.324955
DAPC19	0.0416122	0.266374	-0.0657845	0.789611	0.607932	0.525177	0.0221279	0.842583	0.0680153	0.188866	0.051948	1.1935	-1.76074	0.651712	0.791271	0.488648	0.741873	1.02984	0.70093	0.663523	-0.113285	-0.301265	0.384715	0.910578	0.309295	-0.882489	-0.0927819	1.38391	-0.683837	0.158888	0.433644	-0.312809	1.04171	1.16503	0.697722	0.473805	-0.296701	0.675988	-0.576026	-0.0823437	-0.321879	0.652167	0.820331	0.335046	1.18731	-0.262037	-0.418315	0.990588	0.601906
DAPC20	-0.339368	0.324579	-0.669844	0.444649	0.581785	-0.107758	0.361804	0.402109	0.585344	0.244049	0.161464	0.415497	-0.64309	0.0106406	0.900049	0.904732	0.748079	1.02924	1.05337	1.31752	0.582707	0.442367	0.254687	0.970526	0.0469279	0.108466	-0.234852	0.724686	-0.496592	0.696249	0.61697	0.144883	0.770696	1.10412	0.89676	0.779141	0.0436622	1.38414	0.00778661	0.327908	0.689456	0.297289	0.918593	0.499101	1.29746	0.275141	0.339208	0.446297	0.800995
DAPC21	-0.902148	-0.741777	-2.79331	0.466899	0.332189	-0.145872	0.127516	0.392127	-0.113261	0.715603	-0.202637	1.06781	0.181513	0.672248	0.956988	0.048605	1.31977	-0.206288	0.609956	-0.160364	0.000227577	-0.114551	-0.8283	0.16683	-0.0788207	-1.88747	-2.0267	0.857865	0.156169	0.378331	0.628003	-0.634314	1.65297	1.17	0.108824	0.607111	-0.00732672	0.684037	0.396131	-0.278627	-0.283707	0.236535	-0.0863926	0.231615	0.988025	-0.326984	-0.410541	-0.543497	0.414602
DAPC23	-0.531307	-0.0561411	-1.39382	1.04057	1.04607	-0.450837	0.247822	0.174437	0.294727	0.123541	0.446509	0.711602	0.332355	-0.426437	0.337164	1.11235	0.550717	0.812343	0.996955	0.805939	-0.308475	0.453555	-0.0708803	0.940872	-0.250887	0.405993	-1.42056	0.81549	0.106827	0.203137	-0.0098953	-0.0620564	0.718312	0.904022	0.453847	0.845155	0.345733	1.08771	-0.22884	0.552187	0.430393	0.277379	1.57057	0.251448	0.796223	0.0853004	0.0909081	-0.578797	1.05585
DAPC24	-0.049716	0.533177	-0.637894	0.463168	0.771477	0.0482707	0.0186667	0.660191	0.777997	0.798307	0.369996	1.18301	-0.938333	-0.267386	0.951421	1.11569	0.131324	1.18264	0.546669	0.695813	0.331507	0.273434	0.372258	0.709444	0.479258	-0.0227322	-0.880534	1.19574	0.011363	0.646814	0.369767	0.075241	0.373584	0.984274	0.400593	0.994996	0.554622	1.12232	0.406448	0.73804	0.647821	0.0622544	0.879291	0.047192	1.19187	0.0193693	0.252956	-0.199867	0.638694
DAPC26	0.832569	0.515334	0.104874	0.520031	0.260686	0.384188	0.44437	0.81401	0.478596	0.288686	0.419774	0.5156	-0.687034	-0.570145	0.335036	1.11326	0.994395	0.374459	0.378413	1.3293	-0.0377028	0.762852	0.0852409	1.21097	0.290373	0.863437	0.266419	1.57256	-0.117821	0.775988	-0.121246	-1.17611	-0.478896	0.546105	1.12061	1.32979	-0.376703	1.28066	-0.403225	-0.0451713	0.638479	0.679878	1.81815	0.00891533	0.64843	0.530712	0.381768	0.687355	0.883093
DAPC27	-0.090016	0.543026	-0.243045	0.447366	1.0842	-0.428216	0.388432	0.449198	0.0012219	-0.283811	-0.0705467	0.475765	-2.03078	0.161378	1.18011	0.350666	0.611009	0.115701	0.801463	0.680214	0.778155	-0.121691	0.552018	0.782658	0.871368	-1.00078	-0.648956	1.96843	-1.13308	-0.176944	-0.192339	0.612964	1.13818	1.14694	0.417522	-0.26362	0.0904742	1.06799	0.251635	-0.000609116	-0.096281	0.455813	-0.330931	-0.498641	0.917252	-0.0122292	-1.15151	0.781709	0.445307
DAPC28	0.376412	-0.167521	-1.03356	-0.0899406	0.164912	-0.643091	-0.0764912	0.883485	0.177191	-0.411218	-0.410273	0.932786	-1.04944	-0.810515	0.587208	0.397346	0.988862	-0.167091	-0.0305884	1.16346	0.386895	-0.0682856	-0.36552	0.415095	0.0493892	-0.871163	-0.876992	1.30481	-0.450111	0.153695	0.135205	-0.579768	0.102802	0.423669	0.373547	0.271716	-0.123664	1.59349	-0.219864	0.259202	0.0746003	0.162207	0.589073	-0.940638	-0.0187855	0.0379312	0.236257	-0.631618	0.0993722
DAPC29	-0.186926	-0.015772	-0.322385	0.791747	0.711808	-0.0792395	0.388119	0.856294	0.629346	0.367889	-0.0982878	0.0742368	-1.44773	0.380773	0.455609	0.549238	0.709394	1.51493	0.311375	1.1111	0.292472	0.000355719	0.264517	1.04662	0.74743	-0.696849	0.181726	1.44116	-0.584157	0.136612	0.283394	-0.292861	0.563928	1.01631	0.870363	0.396743	0.186376	0.854317	-0.172775	-0.249578	0.25165	0.367717	0.984294	0.359595	1.48936	0.118506	-0.043508	0.666483	0.49656
DAPC30	-0.271152	-0.00600631	-0.595656	0.830374	0.43799	-0.004232	-0.119455	0.924213	0.174499	0.722302	-0.0759929	1.49606	-1.19153	0.191626	1.15194	0.957023	0.667766	0.815068	0.556848	0.509697	0.0546091	-0.225232	-0.0399904	0.496746	0.369915	0.0191903	-1.15657	1.29867	-0.0456257	0.21511	0.538729	-0.0148878	0.680864	1.25189	0.437432	1.08631	0.827622	0.711493	0.245082	0.812781	0.188865	0.257466	1.23674	0.181696	0.754589	-0.24041	0.214121	-0.415286	0.441607
DAPC31	-0.688955	-0.393055	-1.21102	0.776814	0.99529	-0.676304	1.31651	-0.0876131	-0.167222	-1.32306	-0.628437	-0.135409	0.740548	-0.759938	0.309291	1.12327	1.98788	-0.183782	-0.00829625	0.622016	0.393973	0.499583	-0.762369	0.308672	0.12738	-1.14803	-1.09465	1.82992	0.271611	0.0292008	1.22077	1.12901	2.07725	0.656229	-0.0567041	0.25971	-0.689852	0.972355	-0.445128	-1.2032	0.665245	1.18683	0.878127	-0.214128	0.184465	1.38259	0.444767	-0.236834	0.76584
DAPC32	0.138674	-0.3597	-1.02983	0.405018	1.09138	-0.963867	0.553635	0.670094	0.418558	0.559872	0.328263	0.419833	0.866259	-0.615657	0.843698	1.05606	0.916719	0.258606	1.01414	1.19859	0.510823	0.572671	-0.37761	0.727212	-0.380738	1.74181	-0.514175	0.453737	-0.0967998	0.212947	-0.237061	0.490715	-0.0352284	0.93661	0.248831	0.939894	1.69833	1.22739	0.310994	1.27226	1.19777	0.270901	1.27367	0.0135796	0.650874	0.279831	0.404456	-1.38465	0.363552
DAPC34	0.299301	-0.314712	-0.821351	1.12621	1.74809	-0.770584	-0.176578	-0.00814067	0.239551	0.309826	0.130342	0.342002	0.104614	-0.733216	-0.231074	1.25821	0.611861	1.15727	1.2986	0.856111	-0.575901	0.213467	0.0652794	0.615093	0.072851	1.14004	-1.53662	0.815841	-0.343807	-0.0719061	-0.992745	-0.124284	0.064046	0.335684	0.247178	0.434482	0.722841	0.740818	-0.185852	0.739087	0.0321261	0.0537729	1.71913	-0.151121	1.16167	0.509368	0.452975	-0.98591	0.473767
DAPC37	1.09172	0.882988	0.18476	1.77964	0.69933	-0.152634	0.13365	0.465956	0.830548	-0.00297185	-0.120611	0.786021	-0.789679	-0.834029	0.484209	1.30447	0.607931	0.686217	1.18257	1.68309	-0.721641	0.496933	0.66065	1.20363	0.400808	1.35336	-0.378204	1.62152	-0.0480431	0.276498	-0.370967	-0.427958	-0.0465449	0.763079	1.2188	1.08662	-0.045117	1.30115	0.0603826	0.483922	0.623145	0.206484	2.2051	0.316134	0.713216	0.656717	0.800228	0.573379	1.03462
DAPC38	-1.94139	0.0990241	-1.9125	1.09593	1.49915	-1.1687	1.25391	-0.546104	0.349878	1.87789	1.03106	-0.262363	1.13196	-1.31379	-0.650244	1.12129	-0.52125	-0.037306	0.786249	0.872623	-0.389746	1.17053	-0.305175	0.465662	-0.545542	1.96847	-1.79359	-0.699549	1.74722	-0.126002	-1.28355	0.0678353	-0.987783	0.971277	-0.236386	1.22414	1.1442	1.7011	0.803581	0.721347	0.970322	-0.149209	1.83556	-0.17784	-1.79121	-0.0379622	0.190757	-1.64775	0.609399
DAPC41_DAPC42	-0.765187	-0.155108	-1.51185	0.238542	0.716902	-0.634606	1.03204	0.486305	0.108021	0.749212	0.448618	0.0295784	0.409129	-0.0807889	0.964155	0.690656	0.534875	0.591098	0.839544	0.783481	0.546969	0.165221	-0.133587	0.798644	-0.299944	0.59368	-1.07722	0.882442	0.161205	0.345391	1.09637	0.737762	0.791122	1.53313	0.423014	0.835552	1.03304	1.16126	0.281458	0.766412	0.79517	0.13946	0.816296	0.343658	0.876128	-0.0344386	0.225567	-0.590099	0.549384
DAPC44	-1.3758	0.113264	-2.10035	0.546518	0.710513	-0.625227	-0.142093	-0.353505	0.950364	0.0667404	0.747475	0.935043	-0.825827	-1.40398	0.0569709	1.03119	0.183684	1.67489	0.619677	1.06141	-0.628314	1.10947	0.227462	0.282293	-0.489897	0.716234	-0.701097	0.667243	0.633545	-0.0588564	-0.125119	-0.877541	-0.377849	0.806965	0.0867127	1.05982	-0.123938	1.74725	0.322652	0.146143	0.746366	0.0774478	1.48578	-0.1324	-0.113625	0.558557	0.371686	-0.459624	1.25992
DAPC45	-0.917657	0.982706	-1.12513	0.110934	-0.532224	0.395086	-0.211142	-0.589591	0.938852	1.1755	1.49465	0.807577	-0.301023	0.201434	0.439534	0.357071	-0.124994	2.07125	1.27005	1.31883	0.0167685	1.32366	0.736899	1.18616	-0.205595	1.27449	0.183779	1.62329	0.210645	1.12552	-0.032531	-1.0143	0.0818521	0.961384	1.66103	0.708136	-0.21687	1.16989	0.0663732	1.2524	1.19867	-0.143676	0.74972	0.744298	1.94413	0.385451	0.67795	0.147107	1.68727
DAPC46	-0.121317	0.837991	-0.818717	1.45633	-0.326844	-1.60752	0.76659	-1.18587	-2.34433	1.93988	1.38401	-0.810589	1.154	-2.49198	1.0962	-1.77976	-0.383581	-2.24215	-0.474196	-1.47393	0.188356	2.24635	-0.419186	-1.62386	0.5093	1.23921	-0.344162	0.486952	3.43211	0.203645	-0.722853	-0.379146	-1.553	-1.07857	-1.05243	-0.20146	1.29236	-0.399311	1.85907	1.50419	1.79238	-0.225599	-0.358415	-1.99242	-0.799606	-0.608452	-0.261427	-2.3854	-1.98968
DAPC47	-0.0552927	1.02312	-0.615279	1.04924	-0.133487	-0.0358636	0.520319	-0.490791	-0.15489	1.5306	1.16891	0.194338	0.896718	-0.86521	0.735849	-0.042243	0.0790976	0.688501	0.644752	0.149967	0.531751	1.6096	0.73194	0.131497	0.347313	0.975038	0.338382	1.24162	1.10814	1.10307	0.492864	0.164191	-0.254016	-0.288267	0.59049	0.643165	0.0806311	0.73712	0.81162	0.937339	0.657856	-0.0498235	0.742994	-0.166276	0.917666	0.220262	0.43619	-0.564642	0.241446
DAPC48	-1.5136	0.235951	-1.19076	0.785753	-0.244498	-1.62724	0.939743	-1.21161	-1.25405	2.54643	1.65056	-0.875039	1.16627	-2.21496	0.217683	-1.44954	-0.531995	-1.1299	0.0493221	-0.520067	-0.128652	2.26789	-0.691399	-1.50259	-1.12307	1.81732	-0.5981	0.380641	2.50125	0.206237	-0.326618	-1.07551	-1.50005	-0.381336	-0.88834	0.761651	1.2033	0.84486	2.36688	0.783232	1.92257	-0.60946	-0.250911	-1.27491	-0.0744873	-0.10985	0.844613	-2.19742	-0.991318
DAPC50	1.29406	0.750362	2.03739	0.94242	0.32931	0.342613	0.706589	0.0301533	-0.198554	0.125612	0.265732	0.779844	-0.154424	0.278674	1.17751	1.07664	0.800599	1.13683	1.59656	1.23407	0.724412	1.25673	1.13605	0.487393	0.691447	1.27634	0.514981	0.67192	-0.0337023	0.88244	-0.168972	0.597289	0.275704	0.113197	1.50618	0.215065	0.980683	0.554276	0.521336	1.31495	0.0765641	1.08223	1.08043	0.0628371	0.665878	1.58641	1.24519	0.908617	0.639396
DAPE02	-0.776696	1.2244	-1.01471	-0.623297	0.346572	-0.47245	1.26791	-0.123634	0.0365147	1.21405	1.59366	0.270132	0.131442	0.0963256	1.72121	1.08744	0.389033	-0.182568	0.846748	0.700019	1.90461	2.14436	0.309636	0.516434	-1.0121	1.33096	-0.987894	-0.0801408	0.624051	1.60548	1.31203	0.410527	-0.476814	0.855147	1.04286	1.44948	1.46519	1.29667	0.893618	1.13428	1.93192	0.311058	0.901276	-0.198307	0.570512	0.63278	1.0144	-0.813675	0.208125
DAPE03	-0.855144	0.754635	-1.70295	0.295676	0.824691	-0.887075	1.06722	-0.202719	0.0130529	1.15933	1.52637	0.0740358	0.190985	0.365092	0.705911	0.890229	-0.476762	0.636942	1.31119	0.361679	0.913864	1.71359	0.355779	0.646359	-0.408241	0.658163	-1.29115	0.0266441	1.43255	1.36823	-0.511553	-0.44627	-0.464049	0.745742	1.03322	0.621199	1.10638	0.54838	0.406456	0.86277	1.4202	-0.111563	0.965654	0.364592	1.40528	0.507024	0.451711	-0.233879	0.548823
DAPE04	-0.449354	0.41142	-0.00362736	-0.327947	-0.31577	-0.183526	-0.0264139	-0.298158	-0.352323	0.042924	0.928399	0.0628112	1.73548	0.950552	0.962395	0.0201433	-0.427485	0.469999	0.860078	0.82138	1.80383	0.580241	1.44124	0.341074	-0.379022	1.18229	-0.320533	1.37651	-0.0412724	1.14199	2.2872	0.784408	-0.00402183	0.201605	2.12656	1.22823	3.58301	1.24288	1.33782	2.03023	2.15109	-0.265692	0.320803	0.0979973	0.775751	0.95254	0.224538	0.0182312	0.347312
DAPE05	-1.30067	0.959558	-2.14479	-0.408222	0.680902	-1.15095	1.04704	-0.107577	0.444156	1.74147	0.974882	0.578297	0.587808	-0.0600639	0.925733	0.213058	0.248813	-0.770206	1.12265	1.01905	1.11182	0.982028	0.103845	0.770543	-0.357845	1.81738	-0.583066	0.188699	0.894034	1.26456	0.548868	-0.212059	-0.219434	1.22093	0.918242	1.03064	1.71617	1.29491	1.00097	1.8282	2.1419	0.559284	0.260881	-0.0391271	0.790403	-0.22159	0.480421	-1.19689	0.431218
DAPE06	-1.60292	1.16547	-2.15035	-0.0590553	0.955396	-0.99383	0.874859	-0.540726	0.0223264	2.01264	1.04372	-0.382434	-0.165904	-0.068767	0.294705	-0.625734	-0.267049	0.623721	1.27759	0.620719	0.345129	0.769609	0.161503	1.22701	0.371912	1.14367	-0.592791	0.529797	1.16201	0.742075	-0.342354	-0.754609	-0.0932384	1.53966	0.901579	0.213397	1.1263	0.720296	0.476503	1.45999	1.5043	0.37057	0.140527	0.260759	1.25675	-0.706144	0.0725945	-0.40182	0.325427
DAPE07	-1.13716	-0.189206	-2.11796	0.181339	0.878826	-1.35269	1.49321	-0.18079	0.519412	0.714295	1.05586	-0.63764	1.46759	0.53883	0.081779	1.04819	-0.537179	0.124172	1.08409	1.26685	0.474881	1.06911	-0.756027	0.619887	-0.754431	1.60888	-1.73284	-0.781186	1.66992	0.861082	-1.01775	-0.722227	-0.925167	0.815318	1.34091	1.18122	1.46951	0.528809	-0.0612972	1.12574	1.65159	-0.510934	0.895523	0.388705	1.37404	0.0628762	0.332984	-1.46386	0.174679
DAPE08	-0.353533	1.0358	-0.593995	0.157529	-0.149024	0.198309	-0.0905195	-0.0823727	0.198436	-0.177271	0.663282	1.1524	-1.26092	-0.0944312	1.01222	0.464028	0.699458	1.08567	1.01913	0.710289	0.48429	1.17139	0.821474	0.34812	-0.563915	-0.522147	-0.496311	1.02322	-0.348799	0.929207	0.499134	-0.621622	0.662873	0.556411	0.857483	0.556786	-0.534233	1.01363	-0.37677	0.147756	0.496131	0.325584	0.300081	-0.0396092	1.11017	1.04097	0.622116	0.604903	0.759204
DAPE09	0.0164878	0.45208	-1.20977	-0.268049	1.57199	-0.432057	0.860619	-0.772488	0.012007	0.433479	0.799596	-0.457837	1.38615	0.8669	-0.428885	0.866424	-0.596961	1.11162	1.06628	0.332405	0.344974	0.990606	0.331104	0.513938	0.0247856	1.18612	-1.52097	-0.645212	1.53218	1.07783	-2.36491	-0.240712	-0.508927	0.3027	0.690903	1.09691	1.06549	0.0968624	0.378069	0.426793	0.622945	-0.705464	1.76174	0.791974	1.03216	-0.183003	0.0502367	-0.353861	0.13118
DAPE10	-1.94377	-0.0902942	-1.97902	0.136574	0.533205	-0.553885	1.14194	0.0458735	0.0663204	1.02008	1.07572	0.57391	0.40132	0.610537	1.26955	-0.31148	0.630422	-0.984377	1.21314	-0.763547	1.17032	1.5627	-0.295776	0.350642	-0.632462	-1.64931	-2.09092	0.324927	1.07385	2.19325	0.791007	-0.247389	1.1794	0.928176	0.141605	-0.334314	0.896358	-0.0343295	-0.257283	0.523452	0.746902	0.707698	-1.43124	-0.204394	1.85149	1.01248	0.320248	0.420246	0.313135
DAPE12	-0.952835	0.66348	-2.23017	-0.602672	0.976834	-1.08662	1.04193	0.717774	0.0852202	1.12494	0.0765222	0.944134	0.742161	0.51758	1.51977	0.828963	0.847865	-1.79899	1.37896	1.28005	1.5508	0.288789	0.358403	0.74299	-0.236895	1.70836	-1.18535	0.529658	0.248304	1.05873	1.01421	0.156876	0.259525	1.54756	1.11406	0.973569	1.78611	1.08764	0.36501	1.83277	1.5794	0.775386	0.658978	0.196363	0.243986	-0.546561	0.217043	-0.981049	-0.000403613
DAPE13	-2.24293	-0.713881	-2.73835	-0.0254538	1.15792	-1.40164	1.34156	-0.0754463	0.447377	1.06429	0.879828	-1.88039	1.09623	0.27769	0.419819	0.125849	0.36703	-1.75219	0.955039	1.53492	1.05335	0.667613	-0.822339	0.862941	-0.617455	2.46014	-1.29909	-1.70727	0.428476	0.516079	0.567849	0.246535	-0.466516	1.70704	0.720447	1.37032	2.75078	1.12854	0.448591	1.99962	2.34604	0.509941	-0.297566	0.073532	0.471596	-0.0748447	0.529788	-1.62124	0.140844
DAPE14	-1.47556	0.333373	-2.68221	0.0631184	1.5531	-0.654666	0.00563015	0.304727	-0.109384	1.42845	0.141349	0.177954	-0.0804047	1.14392	0.147047	-0.263387	0.0739436	0.636349	1.17537	0.0185511	0.0471197	-0.709696	0.208876	0.804445	0.42244	-0.303824	-1.81505	0.239693	1.14428	0.5574	0.163876	-0.812889	1.00648	1.31653	1.03867	-0.301494	0.833606	-0.646824	-0.460094	0.882974	0.0700574	0.212949	0.347519	0.724509	0.958615	-1.17867	-1.04254	-0.283664	0.784313
DAPE15	-1.62328	-0.436142	-2.35578	0.376246	1.63865	-1.63637	0.895473	-0.254791	0.577909	1.38241	0.414161	-0.953316	0.362684	-0.194015	-0.528407	0.371196	0.330859	-0.514494	1.51815	1.39749	0.0931386	0.215141	-0.329327	0.724139	-0.415851	2.32605	-2.31194	-0.984597	0.872834	0.248626	-1.06809	-0.283687	-0.627815	1.28113	0.947067	0.649393	1.43671	0.660794	0.0975257	1.40703	0.881176	0.219493	0.754535	0.350383	0.97996	-0.300543	0.407417	-1.77739	0.409925
DAPE17	-1.21913	1.10169	-1.12101	0.391584	0.514337	-0.556737	-0.0543454	0.0262821	0.26951	0.657678	0.896734	0.664554	-1.17063	-0.532385	0.791099	0.170646	0.196512	0.150187	0.895259	1.00036	0.078095	0.792598	0.158602	1.04177	-0.00018157	0.588385	-0.144384	1.8554	-0.527878	0.451795	0.341491	-0.651769	0.591181	1.48397	0.74276	0.203253	-0.218435	1.16881	0.126508	0.828758	1.04932	0.537478	0.186701	0.270631	1.2863	0.046337	0.0651465	0.0190456	0.508128
DAPE18	0.329742	0.50197	-0.77438	0.495731	0.338161	-0.0496062	0.420012	0.492013	0.284699	0.0453578	0.599795	0.815536	-0.149204	-0.0691402	1.27263	0.888922	0.669245	0.672586	1.20088	0.962775	0.630087	0.553637	0.373382	1.35255	-0.232454	0.0598614	-0.154941	1.19398	-0.493243	0.609251	0.636565	-0.0479314	0.804331	1.09874	0.685205	0.455594	0.312963	1.25961	-0.204625	0.553771	0.565829	0.268093	0.813639	0.310558	1.38401	0.222474	0.261162	0.365456	0.495744
DAPE19	-0.612331	0.393926	-1.86881	0.0778765	0.00214791	-0.7822	0.587253	-0.0219072	0.364859	-0.11087	0.371	0.520995	0.560823	-0.179855	0.96204	1.13751	0.46058	0.395418	0.942254	1.0781	0.875267	0.952926	-0.106275	0.713689	-0.597828	0.0660901	-0.679107	0.262561	-0.081072	0.543565	0.259883	-0.687745	0.309191	1.04036	0.72578	1.09451	-0.133292	1.26589	-0.178346	0.592604	0.999233	-0.0263083	0.464565	-0.159734	1.19972	0.389357	0.210575	-0.475976	0.433525
DAPE20	0.592383	-1.36995	-3.00032	-0.670961	-1.12177	-0.62292	1.90819	0.519948	-0.544629	0.458526	-0.238171	-0.491518	1.79593	0.447601	0.825414	-0.254366	-0.384851	-3.35295	0.802638	-0.563457	1.20735	0.217441	-2.1712	-0.18094	-2.50852	-2.9885	-1.85742	0.727401	0.911338	2.09791	0.328387	-0.837996	0.291761	1.40309	1.25153	0.832642	1.4181	-0.865246	-1.11691	0.016615	1.0083	0.67965	0.435336	-1.22205	1.67094	-0.130108	-0.570189	-0.781284	-1.12694
DAPE21	-1.04138	1.55319	-2.46906	0.172556	0.968747	-0.306094	-0.47239	0.474147	0.714781	0.561295	0.296064	0.84594	-1.82814	-0.791833	1.14536	0.927722	0.112619	1.11802	0.857284	0.538973	-0.0821174	0.399352	0.291144	1.04399	0.470446	-0.0989235	-0.321989	1.12942	-0.310701	0.647273	0.608837	0.346892	0.269374	0.942457	0.496419	1.17755	-0.0219593	0.873439	0.103931	0.8469	0.636722	-0.0163333	0.770613	0.460463	1.37429	0.561411	0.690514	-0.47324	0.528535
DAPE22	-2.3354	-1.25508	-4.04631	-1.01109	1.61658	-1.10986	1.87682	0.0764225	0.0392162	0.731476	0.331515	-1.80956	-0.639715	0.727259	0.923994	0.19164	0.0300539	0.315468	0.254894	2.23839	1.18191	0.339738	-0.878146	0.870854	0.734618	2.40747	-1.7571	-1.69718	0.977929	0.432214	-0.504337	0.302763	-0.264457	1.10384	0.533327	0.144842	2.65117	1.50622	0.704426	1.57691	0.447714	0.195304	-0.0735356	0.344164	-0.572367	-0.387358	1.14385	-1.49427	0.369934
DAPE23	-1.84519	-0.922246	-2.75914	-0.220554	1.58784	-0.879473	0.46805	0.0371774	0.0273003	0.725758	0.391533	-0.99	-0.784446	0.840922	-0.689153	0.627124	-0.00733847	0.435728	0.31869	0.873161	0.219692	0.085555	0.141939	0.570583	0.616424	-0.214548	-2.11926	-0.260577	1.09046	0.633166	-0.450167	-1.08267	-0.177237	1.30785	0.907245	0.346656	0.86403	-0.0648516	0.106375	0.567364	0.225537	0.243698	0.199107	0.237227	1.03386	-0.653914	-1.37758	0.0360652	0.555969
DAPE24	-1.22545	-0.908752	-2.67613	0.143847	1.23676	-1.71342	1.58983	0.393836	1.41812	0.152204	0.332175	-2.08861	0.611909	-0.132697	-0.236729	0.0904594	0.140331	-0.658792	0.65885	1.83898	0.206837	-0.247561	-0.458277	1.50751	0.143464	2.32452	-1.34498	-0.587579	1.2686	0.491334	-0.312886	0.234795	-0.731122	1.82594	0.776391	1.31492	1.95604	0.654276	0.412211	1.30171	2.02584	-0.157994	0.37024	0.000866318	0.498692	-0.940481	0.380955	-1.18566	0.237958
DAPE25	-0.528856	0.694042	-2.33836	-1.71059	0.998509	-0.972428	0.665554	0.16212	-1.81474	-0.457085	-1.61428	0.0311652	-1.14321	0.169041	1.21608	-1.6602	2.18803	1.9679	0.234099	-0.967412	1.02183	-0.399032	-0.508176	-0.099474	0.41931	0.459111	-1.43331	1.76177	-4.54572	0.361548	3.24034	0.0667018	2.98106	0.774023	0.200032	-2.45988	-0.921595	0.366868	-1.35913	-1.11717	-1.29283	1.03704	-1.35528	-0.878477	-0.125931	-0.191197	-0.302604	0.37216	-1.42654
DAPE26	-1.32163	-0.091986	-3.61791	0.360386	0.21814	0.0105548	-1.13353	-0.0541067	-0.470894	0.531535	0.0553404	-0.753762	-1.1506	0.135695	-0.487955	0.27566	0.29951	0.333894	-0.296671	0.301719	-0.43208	-0.158773	0.049377	0.468996	-0.408473	-0.917023	-1.39353	0.440378	0.266256	0.060803	0.767642	0.0837325	1.23953	0.651978	0.571427	1.26736	-0.0244402	0.215128	-0.280705	-0.197461	0.230969	0.152801	0.460861	-0.139971	0.298948	-0.0653821	-1.43278	0.170868	0.645675
DAPE27	-0.0893774	0.51693	-1.10211	0.636405	0.804279	-0.501115	-0.220907	0.122466	0.344615	0.381131	0.553462	1.0109	-1.00877	0.0527144	0.793726	0.680341	0.562826	-0.466963	1.14467	1.28333	0.113859	0.553606	0.708231	1.12247	-0.177046	0.160937	-2.31771	1.35446	-0.348071	0.687398	0.2204	-0.998353	0.800473	0.963626	1.03771	0.403222	-0.402281	0.749551	-0.239176	0.596744	-0.877465	0.444965	0.929598	0.832604	1.15572	0.380742	-0.495618	0.297019	0.477136
DAPE28	-1.28171	0.0813885	-1.70783	0.396306	0.824337	-0.492303	-0.0845715	-0.51387	0.707369	0.246142	0.406106	0.0283983	-0.977419	-0.100262	0.203954	0.473419	0.480564	0.676128	0.790724	1.25932	0.202108	0.510725	0.29361	0.393954	-0.0408163	0.846664	-0.96929	0.656352	-0.308961	0.500806	0.185633	-0.607073	0.218532	1.03894	0.814594	0.690252	0.311416	1.04738	0.0773271	0.504047	0.746105	0.341289	0.379331	0.251565	1.16705	0.152074	0.138387	-0.254279	0.580413
DAPE29	0.0629221	0.514642	-1.52908	0.895031	0.944636	-0.0644683	-0.280157	0.613102	0.772556	0.236127	0.120477	0.938391	-1.46048	-0.00617079	1.31696	0.757741	0.409805	1.32353	0.951345	0.582841	0.196434	0.229496	0.0572783	0.894049	0.611226	0.197308	-0.469809	1.48679	-0.475775	0.361228	0.600149	-0.497654	0.602334	1.25291	0.792133	0.704997	0.718872	0.87989	0.140797	0.64673	0.502147	-0.103638	1.23185	0.479322	1.44798	0.194712	0.469403	-0.313619	0.443775
DAPE30	-1.76455	1.5254	-2.1416	0.510254	1.10517	-0.574331	-0.45295	-0.296371	1.06245	1.46813	0.655591	0.699417	-1.64534	-0.876317	0.56347	0.913122	0.13921	0.943696	0.806029	0.628432	0.0149564	0.804525	-0.0404419	0.972401	0.455942	0.936745	-0.810069	2.00393	-0.219774	0.362337	-0.287614	-0.965398	0.237321	1.41549	0.563744	0.183246	0.463702	1.09648	0.476371	1.49308	1.44007	0.171292	0.672449	0.311493	1.9308	0.259211	0.427087	-0.876618	0.853768
DAPE37	-0.168009	1.22156	0.213483	-0.142782	-0.407852	0.339357	0.555322	-0.450826	0.318193	0.649039	1.59292	1.14984	-0.628077	-0.638369	0.737655	1.8861	-0.0548127	2.06454	0.842404	0.856688	1.48568	1.59181	1.07997	0.751126	-0.445453	1.06632	0.513201	1.90863	-0.190992	1.23491	0.276902	1.2699	-0.12698	0.448835	1.00974	0.920373	-0.142057	1.58557	0.150178	0.473266	0.702007	0.297269	1.15367	0.0246861	1.29219	1.28104	1.02	0.672049	1.04548
DAPE42	-0.730061	0.0205518	-1.56565	0.157314	0.291992	-0.654985	1.03329	0.391249	0.0289911	0.840027	0.394918	0.13334	0.617648	0.581083	1.39474	0.804088	0.909289	-0.679171	0.633271	0.889104	0.970658	1.04213	-0.102966	0.134496	-0.641057	0.979288	-1.39048	-0.306918	0.395521	0.45347	1.01991	0.106587	0.147351	1.1887	0.873264	1.33137	1.07315	0.940514	0.550564	0.4337	0.856871	0.0846873	1.51969	0.585072	0.145966	0.0929042	0.481335	-1.38147	-0.0687276
DAPI01	0.0711898	1.52424	0.329287	0.556314	0.0752913	0.639886	-0.23235	0.478597	0.527583	0.533261	0.288492	1.77573	-1.41667	0.519901	1.2299	0.586725	0.659201	1.65329	2.21795	1.98368	0.326759	1.32	1.15751	0.766681	0.271882	0.535144	-0.111675	1.80062	-0.942976	0.62857	0.805811	-0.0991947	0.529979	0.731454	1.67079	0.518082	1.48512	1.2333	0.807104	1.57328	0.800162	0.0578293	2.37112	0.647221	2.40048	1.41157	2.34401	-0.0726811	1.22435
DAPI02	-2.34414	0.677826	-0.819508	-0.625625	0.872173	-0.373826	0.763749	0.093737	-0.751566	2.18461	1.60705	-0.16296	-0.445144	0.692116	1.83752	-0.135618	0.928389	-1.05797	2.3098	0.865802	1.49678	2.0647	0.333453	1.62899	0.477039	0.323886	-1.37401	0.546524	0.246413	0.494485	-0.0111114	1.20357	1.07924	1.31666	1.04194	0.41153	1.50078	0.357896	0.334298	1.43939	0.25436	0.00107149	1.56764	0.978628	2.31621	0.636031	0.969202	0.291673	0.805002
DAPI03	-0.131686	0.34651	2.08337	-0.993557	-1.10319	0.648844	0.465047	1.16019	0.198581	0.190808	-0.136546	0.568691	0.640978	1.3041	1.99375	-2.62073	1.49472	-0.703171	1.27905	0.718664	0.36106	1.57579	-0.218028	0.597067	-0.38988	-1.79577	-0.0229457	-0.743737	-0.935561	0.583265	1.35302	0.951693	0.293328	0.651268	2.23995	0.159657	2.88279	0.852925	1.46683	1.32409	1.73943	-0.0583719	-1.7303	1.47379	1.89986	-0.276476	1.42763	0.408508	0.0532964
DAPI04	-0.210329	0.00564184	0.921429	-0.748722	0.148955	0.873681	0.358251	0.821837	-0.124324	0.996507	0.397385	-0.135601	-0.569511	1.42057	1.13196	-0.988761	1.24682	0.603803	1.89813	1.10744	0.39044	1.17525	0.628852	1.00944	0.562936	-0.666525	-0.51743	-0.0547031	-1.06685	0.827826	0.421601	1.13495	0.34683	0.989096	1.7479	0.172606	1.80544	0.674108	0.535184	1.1865	0.777393	0.176027	0.116085	1.15237	1.79848	0.168211	0.837838	1.26896	0.560729
DAPI05	0.285952	0.909618	-0.265236	0.332166	1.08841	-1.07204	2.34567	1.56861	-0.602645	0.359706	-0.487607	0.0309057	1.15118	-0.584412	1.48063	-0.2953	1.41954	-2.44998	1.68287	1.29627	2.04211	1.5317	0.409035	0.656492	0.56661	-0.419434	-0.107009	1.23955	-0.287564	1.24055	2.24335	1.31153	0.876087	0.994928	0.239871	-0.709119	0.417683	1.34479	0.564476	1.1773	0.70693	1.03887	0.764037	-0.227301	0.382047	1.45132	1.41773	0.924095	-0.594323
DAPI06	0.688257	0.672179	0.157556	0.193093	0.852985	0.0717221	0.722366	0.527513	-0.0291134	0.645399	0.0798805	0.340063	0.366433	0.285347	0.973077	1.12596	0.782824	0.657035	1.50697	1.42145	1.29812	0.636037	0.877976	1.00541	0.516822	0.648902	0.00177193	0.803855	-0.416069	0.93503	-0.126342	0.442572	0.0731937	1.03466	0.771406	0.322877	0.48693	0.867872	0.276935	0.975081	0.614749	0.499465	1.47546	0.00240871	0.897676	0.23875	0.360757	0.91097	0.319785
DAPI09	-0.0736049	0.209522	-0.500412	-0.100919	0.489967	-0.794582	0.342726	-0.39064	0.469648	0.223567	0.586859	0.464371	0.447658	-1.1783	0.240475	1.51357	0.930644	0.721039	1.16422	2.02896	0.0881118	1.59187	0.275645	0.368669	-0.652316	1.08156	-1.02391	0.816128	0.703848	0.0715717	-0.709156	-0.37598	-0.362209	1.03522	0.0178237	1.30378	-0.0449909	1.1849	0.47377	0.279406	1.09042	-0.318651	2.0542	-0.0203149	0.87037	1.38112	1.20979	-0.218815	1.15242
DAPI11	-0.999022	1.00076	-0.767747	0.196546	-0.0707708	-0.0533039	0.754489	1.40328	0.458539	0.879594	0.423846	1.16424	-0.118155	0.175855	1.21016	-0.876876	0.62566	-1.09805	1.39776	0.954719	-0.178729	0.661413	0.510547	0.927859	0.547607	-0.334565	-1.71653	0.88025	1.4384	1.22934	0.498475	0.244593	0.635057	1.38515	1.18816	1.30169	1.69549	-0.382532	0.945611	1.90749	1.47788	-0.299109	0.0597277	0.581282	1.14753	0.131693	0.928996	-0.733787	0.320673
DG02	-0.169723	0.345841	0.411253	-0.0843557	0.419739	0.363347	0.521548	0.359979	0.505152	0.875044	0.764605	0.507344	0.202773	0.0165907	0.58378	0.639058	0.176034	0.891555	0.754485	0.31419	1.04167	0.669979	0.361865	0.59513	0.168291	0.343394	0.719685	0.715676	0.462399	0.634843	0.362931	0.682405	0.112941	0.316309	0.615185	0.257222	-0.151457	1.04058	-0.602006	0.523837	0.848029	0.710758	0.920569	0.0238636	0.856624	0.260857	0.435558	0.357711	0.537624
DG03	-0.19171	-0.814166	0.21954	-0.964569	-0.694014	-0.809165	-0.96877	-1.60528	0.744057	0.766826	0.267533	-1.01042	-1.04577	-1.14774	-0.610826	-0.541662	-0.984235	-0.59356	-0.582961	-1.21817	0.194145	-0.22779	1.62667	-1.49777	-2.06974	-0.474485	0.210627	-1.01775	0.240499	-0.197386	0.105613	-0.553015	-1.14902	-1.01431	-0.396161	-0.378856	-0.354212	0.285929	-0.663265	-1.70852	-0.142013	-0.37546	-0.135705	0.405448	0.507481	1.51152	0.142795	-0.610696	-0.354763
DG04	1.11737	-1.63058	0.910349	-3.52074	-3.362	-2.26094	-3.07598	0.757913	0.949394	-1.26013	-1.68236	-1.59234	-2.56882	-1.55462	1.2245	-1.6863	-3.09594	2.18546	1.47549	1.34451	0.969973	-3.36056	2.99303	1.11399	-1.76258	-1.89333	-0.155284	-2.49059	-3.28702	-1.74424	1.08663	-0.997668	-3.33952	1.21809	-1.21685	-1.96649	-1.11881	-1.25632	-1.76649	-3.66682	-1.85445	-0.688446	-2.1999	0.962701	-1.88895	1.96542	0.488381	1.20561	-2.0458
DG06	-0.285437	-0.154792	0.648013	-0.281278	-0.055753	-0.279975	0.217075	-0.471336	-0.0553221	1.0301	0.5093	-0.330092	1.12178	-0.0563321	0.772129	0.267929	0.0698028	-1.19576	-0.00199863	-0.122352	1.03383	0.347321	0.874424	0.0339393	-0.371998	0.579019	0.649578	-0.554675	0.35747	0.510006	0.902813	0.947076	-0.343444	0.0659511	0.019738	0.00537708	0.726679	0.399708	0.0453918	0.417805	0.728759	0.575846	0.437418	0.00284705	0.201796	0.317859	-0.059041	-0.099562	-0.555499
DG08	-1.01788	-0.373559	0.0744064	0.998169	-0.450001	-0.350493	0.401362	-0.948912	-0.0341323	0.388454	-0.26866	-1.0046	1.63944	-0.26032	0.0817272	0.0803534	-0.526964	-2.17058	0.339679	-0.190179	0.811835	-0.566388	1.59137	-0.774738	-0.578216	1.12445	1.31291	-0.578461	-0.36817	0.188879	0.159594	1.30836	-0.392951	-0.253134	0.926058	-0.24791	1.78982	-0.225101	0.182978	0.430919	0.418102	0.546841	1.09436	0.494945	0.593606	0.0292818	-0.704427	0.387126	-1.60889
DG09	-1.25839	-1.07989	1.70202	0.421155	-0.146767	0.596122	-0.74247	-1.63709	0.437531	0.337259	0.159288	-1.39675	0.361019	0.0858174	-1.49356	-0.156643	-1.29705	-0.691906	-1.09893	-0.512022	0.396375	-0.994573	3.80425	0.198628	-0.339879	-0.612765	2.13833	-1.34034	-0.111538	-0.729375	-0.0790848	1.3964	-0.665594	-0.517174	-0.705012	-0.338267	-0.505835	0.0564831	-0.744397	-1.10629	-1.02513	0.729398	-0.180724	1.18876	1.05638	1.15509	-0.250569	1.08226	-0.2025
DG12	-0.218802	0.169133	3.008	0.495444	-0.0142158	2.80657	-0.713748	-0.721008	-0.154328	0.249386	0.540745	0.157317	-2.02283	0.70499	-0.848796	0.408468	0.00102132	1.5654	0.184829	-0.26394	0.686526	-0.125993	0.859167	-0.416604	-1.15708	-0.774596	2.92293	0.401851	-0.21219	0.612029	0.486411	0.337408	-0.353038	-0.197132	1.15224	0.406837	-1.21035	0.190374	-0.750551	-1.5461	-0.955788	1.50871	0.471098	-0.929045	1.19682	0.733436	-0.431594	2.93696	0.717943
DG33	-0.867365	0.11643	1.33998	0.0812957	-0.266541	1.30555	-0.65257	-1.5972	0.220434	0.898162	0.481362	1.91765	-0.802651	0.183726	-0.280446	-0.937177	-0.165687	1.99669	0.307834	-1.13108	0.950512	-0.118802	0.721966	-0.294377	-0.640861	-0.153091	0.683288	0.683059	1.01458	0.57091	0.307242	0.249423	-0.418347	-0.34498	0.446574	0.535475	-0.486405	0.35391	-1.45578	-0.73506	-0.104838	0.545568	0.802538	-0.343571	0.624075	0.407749	-0.177686	1.52344	0.215673
DG57	-0.522623	-0.82298	1.93793	-0.132725	-0.906443	0.416562	0.680257	0.0976127	-1.02357	0.500362	-0.0714663	0.0794243	2.1213	0.405694	0.893575	-0.422093	0.564956	-1.65971	-0.463568	-0.179049	0.826669	-0.337534	-0.528309	-0.0429247	-0.242572	0.792807	1.18361	-0.278272	0.177618	-0.119289	0.73552	1.32263	0.274114	0.64351	0.0635354	-0.232434	2.02117	0.234929	0.305604	0.539109	0.864925	1.1686	0.645121	-0.615355	-0.416508	-0.833889	-0.815035	0.0026871	-0.836555
DG63	0.0728833	0.894273	1.11815	0.988881	0.661517	0.48297	0.701765	0.273929	-0.518659	0.419028	0.296621	0.331027	-1.22472	0.238728	0.563912	1.45124	0.366035	0.490573	0.996114	0.703808	0.548712	0.482478	1.07599	0.641896	-0.796122	-0.344645	0.441922	0.58424	-0.530857	0.968008	0.668678	0.184893	0.0738399	0.877222	1.23086	0.0968987	-1.43941	1.14971	-0.0423116	0.150259	0.0316874	0.705166	1.08109	-0.0371667	0.995892	0.817619	0.767272	1.36095	0.41727
DG66	-0.346837	-0.720554	2.8209	0.5024	-0.348634	2.20648	-0.72262	-0.943771	-0.121006	-0.221616	0.15257	-0.0652585	-1.49662	0.481027	-0.539101	0.222922	0.0845844	1.45344	-0.0975099	0.0647534	0.344882	-0.206538	0.714602	-0.0638144	-1.22067	-0.295532	3.03578	0.0448086	-0.156582	0.294228	0.473131	0.520409	-0.0618181	0.36026	0.753147	0.593786	-0.625655	0.462299	-1.3264	-1.39031	-0.501453	1.442	0.625439	-0.886033	0.838022	0.65872	-0.330695	2.17372	0.408217
MEMAPC01	1.95711	-0.0559828	1.97045	1.18513	-1.64583	-0.870171	0.239063	0.163327	0.0694891	0.904385	1.02463	0.25952	1.87517	-0.55708	0.304542	0.118003	-1.29586	-0.386946	0.738212	0.398917	1.14621	2.02863	-0.104309	2.50537	1.0914	0.616685	2.40148	1.33126	0.52101	0.332694	0.0651332	-0.172276	-0.811822	-0.861425	0.105283	-0.321554	-0.104608	0.604474	1.07701	1.55482	0.882304	-0.644956	1.16464	-0.367573	0.712853	0.749869	-0.0823064	-1.06487	-0.200031
MEMAPC02	2.22189	1.99117	2.49483	-0.293962	-2.35034	-0.592799	0.946086	0.823627	-2.47431	1.24743	1.03173	-0.726793	2.59072	-1.8498	0.116572	-1.34484	-0.0910368	-2.48543	-0.302971	-1.99886	-0.160729	1.62578	1.14152	-0.460647	0.493626	0.203048	2.08284	-1.08422	1.03588	1.3485	-0.561011	0.6697	-1.9021	-2.00905	-1.11533	-0.923029	-1.52528	-0.555579	2.60677	0.729692	-0.40848	-0.2278	-1.47945	-0.893062	1.03028	-0.689202	-2.25115	-0.556711	-2.44483
MEMAPC03	2.12065	0.406654	1.41766	0.560669	-0.984594	-0.41852	0.463546	0.105927	0.546097	0.607957	0.777895	0.573851	0.896586	-0.455612	0.130016	0.971444	-0.855151	0.345047	0.830708	1.17859	0.948027	1.93634	0.320471	2.65073	-0.172702	0.736833	1.9011	1.22487	-0.204633	0.650959	-0.273489	-0.344998	-0.585804	-0.25228	0.0421793	0.133671	-0.53076	1.26152	0.0955513	1.03	0.996077	-0.196433	1.70751	0.131738	1.01846	1.20457	0.450154	-0.585896	0.222571
MEMAPC04	2.1988	2.20226	2.16291	0.156585	-0.665191	-0.135878	1.03627	0.550207	-0.214993	0.735239	1.00757	0.352923	1.72382	-1.00594	-0.154929	0.96352	-0.460896	0.138909	0.628542	0.438367	0.456225	1.138	1.54365	0.883627	-0.0104503	-0.26353	1.65396	-0.267522	-0.108645	1.32091	-0.654673	0.652896	-1.18459	-0.533023	0.024252	-0.0728336	-1.91694	0.884272	1.60042	0.770628	0.335756	-0.0341617	-0.178214	-0.0495204	1.07083	0.705312	-0.0965271	0.813358	-0.0442909
MEMAPC05	2.55496	0.587946	2.3869	1.45481	-0.964937	-0.876907	0.338905	0.253491	-0.160208	0.921725	-0.0911362	0.778208	1.97351	-0.187869	0.64486	1.07457	-0.87798	-1.19955	0.889021	1.49706	1.70704	1.3735	0.427398	2.06524	0.593801	1.12723	1.89284	1.69019	-0.486889	0.243895	-0.108803	1.17814	0.0820597	-0.160943	0.266691	-0.710153	0.0427167	0.785307	0.110163	1.21385	0.0560024	-0.307691	1.67018	0.59352	0.45134	0.930751	0.48326	0.178397	-0.276297
MEMAPC06	0.562197	-0.166378	0.815891	-0.187022	-0.0602869	-0.906801	1.11651	1.12491	0.438642	0.948459	0.938256	-0.0973603	1.43599	-0.526194	0.680786	0.503562	-0.310484	0.323771	0.500079	1.06653	1.66517	1.22682	-0.160382	1.63919	0.695011	0.891972	1.77453	0.743171	0.0626661	0.660953	0.0753937	0.429337	-0.71719	0.380359	0.374063	0.0428534	1.00158	1.26547	0.921263	1.40899	1.69646	0.0275956	0.861198	0.211681	0.52905	0.438172	0.412949	-0.236939	0.0452597
MEMAPC07	0.740376	-0.57396	0.19752	0.495056	0.720309	-1.13905	1.12833	1.27055	0.323931	1.49652	0.932944	-0.516109	1.62677	0.0248253	0.0359566	-0.269714	-0.797097	-0.0904089	0.932108	0.677594	1.29054	1.19852	-0.290368	2.22836	1.72263	0.148754	1.40701	0.462139	0.777387	0.443261	-0.957983	-0.0448941	-1.06017	0.21352	0.461672	-1.01441	1.00605	0.480215	0.527364	1.81066	1.04174	-0.0584812	0.873189	-0.307357	0.200644	0.613165	-0.0515603	-0.0578251	-0.0542733
MEMAPC09	-0.709042	0.601839	0.385269	-1.07052	2.14152	-1.11862	1.49123	1.92577	-0.386536	1.22376	0.511675	-1.20578	2.10641	-1.22244	-0.864672	-0.355995	0.438024	-1.54006	0.964003	-1.43476	-0.351524	0.565785	0.903385	-0.901325	0.189717	-0.248194	-0.275084	-2.44254	1.37594	1.23346	-1.21277	0.903584	-1.0779	-1.31341	-1.54894	-1.76554	0.00426311	-0.594374	1.40737	0.521401	0.0488268	0.563875	-1.40836	0.0820212	-0.701388	-0.193055	-1.14669	0.930785	-1.1647
MEMAPC11	0.48647	-0.554075	0.805385	-0.545495	-0.0440244	-1.47086	1.48611	0.946663	0.365888	0.35375	0.321954	-0.272215	1.67429	-0.163794	1.46768	0.482969	0.807898	-0.180963	0.652747	1.63411	2.30347	1.20668	-0.326872	1.41053	-3.65968	1.81009	0.628317	0.174692	-0.115983	0.667417	0.40045	0.212714	-0.84585	0.958896	0.0944267	-0.0418859	1.26661	1.32993	0.887774	1.55179	2.2648	0.070448	0.733816	0.121828	0.526778	0.174671	0.578677	-0.65688	-0.475709
MEMAPC12	0.804405	-0.853962	1.10616	0.96557	0.398338	-1.33969	0.0259854	1.16587	-0.513438	1.17543	-0.358395	-0.377806	2.29051	1.33196	-0.0155121	-1.48787	-0.720698	-3.00138	1.03571	0.582804	0.736457	0.196227	-0.786019	1.07495	2.40317	-0.482325	0.998994	-0.00160643	0.397444	-0.307165	-1.30874	-0.0398689	-0.853186	-0.581363	1.07844	-2.41641	1.71363	-1.25155	0.459814	1.56425	-1.04049	-0.36707	0.0305145	0.0185975	-0.525762	0.0943673	-1.01307	0.653073	-0.614878
MEMAPC13	-0.168075	-0.909485	-0.620393	0.370099	-0.202768	-1.09811	0.758342	0.640686	0.675886	0.870262	0.708807	-0.134236	1.65627	0.0384116	0.126068	-0.00941995	-0.409652	1.30054	0.447237	0.884335	0.655054	1.19471	-0.901604	2.06992	0.193769	0.57304	0.481602	0.564328	0.544071	0.11041	-0.591947	-0.861686	-1.06347	0.896909	0.203344	-0.290472	0.476123	0.756063	-0.0951324	1.29631	1.31501	-0.516194	1.19414	0.524156	0.729139	0.325803	-0.0534755	-1.53635	0.745822
MEMAPC14	1.54738	0.203909	0.440584	0.502422	0.111129	-1.61212	1.84336	1.41139	-0.195622	1.10473	0.059287	0.847162	-0.452395	-1.01771	1.20794	1.16571	0.386229	2.1689	-0.843476	-0.658764	1.67822	0.543161	-0.476143	1.49918	2.36453	0.660118	3.06928	2.25263	-1.49811	1.25846	2.11557	1.14688	1.27774	-1.00421	1.6908	1.12555	-0.857761	1.20064	-0.0102605	-0.569333	0.0521711	0.51982	0.346194	-0.700504	-0.904983	1.38416	0.546236	0.781115	1.13886
MEMAPC17	0.860624	0.170274	0.412339	0.91043	0.238673	-0.307974	0.639069	0.7857	0.239742	0.247407	0.506315	0.972055	0.194781	-0.402031	0.778343	0.600261	-0.0592705	0.0369001	0.756255	1.01269	0.67007	0.864157	0.129758	1.62809	0.812166	0.424732	1.03026	1.40315	0.214921	0.56991	0.136499	0.237245	0.155716	0.437584	0.206667	0.425357	0.0113223	1.26781	0.151747	0.76751	0.674842	0.31526	1.4167	-0.0589398	0.520359	0.416309	0.132973	0.0189651	0.183164
MEMAPC18	0.792001	1.50737	0.539564	-0.0432782	1.44214	-2.49217	3.00884	1.82607	-1.32039	-0.30102	-1.01171	-0.906535	0.0657028	-2.17941	0.761884	-0.349243	2.05557	-4.39729	0.545023	-1.1921	0.530121	0.354728	0.492024	-0.91552	0.303894	-2.48986	0.867431	0.062678	-1.73098	0.423372	1.75382	1.96184	-0.592278	-1.22144	1.43563	-2.97492	-0.738108	1.1408	1.31056	-0.562738	-0.0022684	1.06536	-1.09144	-0.903543	-2.17076	1.30775	0.0894372	0.966828	-2.44676
MEMAPC19	1.89718	1.7864	1.5242	0.76052	1.43641	-0.548683	0.850378	1.13085	-0.817068	-0.00750768	0.151978	0.234596	-0.122577	-1.38609	0.36862	0.566524	0.333026	-0.281567	0.65502	0.414105	0.0771668	0.468798	1.07926	0.481915	0.00864032	-1.3431	-0.0327082	-0.364615	-0.825389	0.69071	-0.667981	0.732862	-1.07642	-0.128904	-0.0747982	-0.0888354	-1.28366	0.803425	1.30396	0.144899	0.324504	0.775907	-0.101644	-0.22154	0.0932505	-0.170038	-0.5117	0.753665	-0.677618
MEMAPC20	1.42596	0.408257	0.519402	-0.160554	-0.029875	-0.706887	1.65059	0.920173	-0.66099	-0.191507	0.079799	-0.136461	-0.224698	-0.720419	0.713262	0.333182	1.08154	-0.343958	-0.161326	0.589776	1.8488	1.01716	-0.341893	1.43198	0.849807	-0.252459	2.50886	1.83588	-0.417773	0.258852	2.20832	1.0736	0.542137	0.800278	-0.0388036	-0.767085	0.697677	1.80055	-0.00969126	-0.380732	0.972308	-0.00653425	0.617348	-0.225459	0.663525	1.24821	0.748749	-0.358006	-0.0116575
MEMAPC21	1.86545	0.376261	1.06536	0.346525	0.236897	-0.411682	0.0968582	0.677237	0.370748	-0.164852	0.0516766	0.549843	-0.00623001	-0.481605	0.217733	0.441393	0.0940522	-0.200487	0.4456	1.23211	-0.0236759	0.857602	0.0984834	1.62414	0.557984	0.634558	1.9909	1.57726	-0.322392	0.642029	-0.291216	-0.543636	-0.452919	-0.273337	0.456306	0.227378	-0.62111	1.19903	0.57171	0.315817	0.643962	0.244483	1.43389	-0.430393	0.463468	0.727364	-0.138795	0.342259	0.0712256
MEMAPC22	1.865	0.707458	0.889014	1.61247	0.361049	-0.80981	0.165857	1.00474	-0.736288	-0.0775831	-0.445173	1.0214	0.879194	0.131266	1.24536	0.187878	-0.0424472	-1.73705	0.708368	0.583283	0.965748	0.133611	-0.245304	1.37547	1.83522	0.433268	1.17119	1.62626	-0.615989	-0.053084	-0.0104715	1.06018	0.0483005	-0.0751201	-0.181279	-0.407266	0.502638	0.545614	0.381138	1.01966	-0.0892433	0.4862	1.07845	-0.185892	-0.111009	-0.0994907	-0.597139	0.547766	-0.767007
MEMAPC24_MEMAPC25	0.707827	0.0144036	-0.200419	0.758666	0.0816882	-0.579282	0.476698	0.645423	0.677878	0.38282	0.684924	0.836347	-0.087264	-0.216919	0.972312	0.892127	0.0753686	0.882469	1.18856	1.51185	0.630869	1.08138	-0.0851679	1.9294	0.290855	1.34619	1.17506	1.55731	0.0125829	0.58586	0.375342	-0.58057	0.122149	0.923163	0.658991	0.609565	0.087126	1.51616	0.0316368	0.794573	1.43474	-0.0426354	1.60423	0.861017	1.25168	0.617818	0.542782	-0.338773	0.475931
MEMAPC26	2.61768	1.03691	2.29994	0.366763	-0.0217376	0.106116	0.239852	-0.123112	-0.916926	-0.0827925	0.887363	-1.1816	-0.637589	0.658391	-0.759492	1.05183	0.661995	0.00506802	-0.546107	-0.0285869	-0.618718	1.03948	1.22756	0.358539	-0.549731	-0.625358	0.937734	0.326728	-0.813134	0.922552	0.251848	-0.366014	-1.50469	-0.606315	-0.36441	-0.0493468	0.518831	0.452058	0.28736	-0.920406	-0.0830776	0.512452	0.567089	-0.814883	-0.785094	0.128156	-0.386458	1.17698	0.0719391
MEMAPC27	3.07001	0.824457	2.29271	1.34033	1.17439	-1.46478	-0.243849	0.471982	-3.60089	-1.60979	-1.53303	-0.572106	0.44968	0.181607	-0.41948	-1.51655	0.633719	-3.4727	-0.160918	-2.00034	-1.03299	-0.888015	0.270962	-0.615969	0.29102	-1.64217	-1.63888	-0.0933793	-1.69018	-0.941795	-1.36111	1.21329	-0.490351	-1.88851	-1.47492	-2.0883	-0.513889	-1.42572	1.52405	-0.0779757	-1.83458	0.557732	-1.96955	-1.32069	-1.63323	-2.02456	-2.43414	1.02438	-3.09971
MEMAPC28	1.69527	2.10643	1.13933	1.41195	1.76721	-1.40116	-0.046842	1.65615	0.372491	0.0812492	-1.18115	-0.00131543	-0.624479	0.830743	-0.525969	1.34896	-0.154509	-0.640841	0.062252	-0.457156	0.0790158	-0.593919	0.599134	0.0315451	0.864061	3.01154	0.0922067	-0.293595	-0.872199	-0.128676	-1.02852	0.791768	-1.49886	-1.06848	-0.593359	-1.88581	1.90836	0.773681	1.27485	0.142393	-0.611917	0.287126	-0.68795	-0.307623	0.462212	-0.295442	-0.186635	-0.00757975	-1.48354
MEMAPC29	1.61559	1.92932	0.988279	1.10184	1.54907	-0.658459	-0.221958	1.4511	0.761368	0.256441	-0.385263	0.036836	-1.77307	-1.69718	-0.188434	1.21967	-0.0486312	-0.0689167	0.261993	-0.109727	0.191851	-0.0280088	0.595921	0.117806	0.832965	-1.26061	0.318152	-0.209539	-1.07184	0.214587	-0.417801	0.492937	-1.29265	-0.618299	-0.430901	-0.45776	-1.63828	1.03528	1.2682	0.356628	-0.210148	0.26874	-0.0683841	-0.339774	0.310389	0.0527598	-0.211721	-0.223471	-0.899896
MEMAPC30	3.0015	0.21744	1.57568	0.801553	-0.445801	-0.47036	-0.0475079	0.686422	-0.72772	-0.51318	-0.593511	0.155673	1.32532	-0.640585	0.0612215	0.151194	0.429949	1.8864	-0.0584016	0.267018	-0.119294	-0.0725771	-0.0300136	1.58803	2.02649	1.04024	2.32986	1.91508	-0.217546	-0.0309724	-0.769225	0.302575	-1.29314	0.919035	-0.367466	-0.185438	-0.326012	-0.0594989	0.615995	0.334152	-0.580698	0.714832	1.49956	-0.688011	-0.465887	-0.0152478	-1.16398	-0.038903	-1.14271
MEMAPC31	2.00463	-0.398161	-0.0713493	2.42661	0.23018	-1.21336	-0.121893	-0.106415	-1.75782	-0.652303	-0.448624	2.27264	0.278887	0.257465	0.569721	0.395606	0.156848	-1.90405	0.731386	0.803765	0.145363	0.0714345	-0.937166	1.16033	2.57003	0.394902	-0.899652	2.51952	-0.0139556	-0.707655	-0.530061	1.87838	0.402438	0.0170683	0.158288	-0.172584	1.07791	0.390016	2.60039	0.349704	-0.68788	0.0386753	0.736402	-0.952542	0.0205591	-0.0603457	-1.42418	0.8379	-0.102953
MEMAPC32	1.43646	-0.340116	0.0802329	0.120767	-0.00714679	-0.252402	0.0499383	0.668889	0.875359	0.206011	0.378664	0.870759	0.0770261	-0.643211	0.249376	0.803436	-0.0841125	1.20007	0.72967	1.36101	-0.0549564	1.03787	-0.312477	1.9507	0.659323	1.65724	1.85052	1.86201	-0.0759817	0.689817	-0.255722	-1.10931	-0.447294	0.309741	0.652092	0.737734	-0.703549	1.53825	0.117243	0.343012	1.12108	-0.171212	1.87524	0.315161	1.04753	0.833195	0.0872295	-0.322411	0.675085
MEMAPC33_MEMAPC34	1.08348	0.372859	-0.0310238	1.83147	-0.0889297	-0.715652	-0.00980235	1.14067	-0.176819	0.357131	0.221752	0.259073	-0.114528	0.200047	0.9753	0.974775	0.419078	-0.0138447	0.524827	1.32798	0.765329	0.541272	0.0261421	1.25665	1.93591	0.273529	0.994812	1.58254	-0.696481	0.325606	0.279551	-0.215031	0.543091	0.584624	-0.133034	0.386077	0.693021	1.07421	0.322209	0.584695	0.567724	0.123441	1.50427	0.128659	0.792584	0.489207	0.428152	0.376162	0.258751
MEMAPC35	2.33409	-0.586901	0.000499785	3.46628	-1.02631	-1.22147	-1.0066	-0.580203	-1.32553	-0.549866	1.09939	0.619489	-1.77576	-1.4752	0.245215	0.97011	0.761443	0.168358	0.647654	1.63203	-0.754548	1.36218	-1.59692	1.24609	1.44991	0.291705	-0.388289	1.65531	-2.07908	-1.18371	0.191148	0.116093	1.09152	1.47895	0.542193	0.281588	-0.375299	1.00992	2.34961	-0.361432	1.02262	-0.233591	1.84789	-0.793844	-0.268352	0.445701	-2.74556	-1.98035	-0.489178
MEMAPC36	3.30578	0.462666	0.0853286	3.67402	-0.100801	-1.35016	-0.120258	-0.380285	-0.363224	-1.28343	-0.363563	0.769732	-0.675813	-0.419715	-0.2076	-0.411547	-0.313059	-1.10079	0.767012	0.879806	-0.498226	1.28269	-0.795414	2.4497	2.5718	0.827819	0.037672	1.41589	-0.632277	-0.412003	0.96355	0.261524	-0.241256	0.132696	-0.286998	0.205854	-0.0246681	0.719728	0.972398	0.52729	0.487037	-0.155564	1.43288	-1.49244	-0.225446	1.48998	-0.478043	-1.34124	-0.0302335
MEMAPC37	2.24191	0.239957	0.332537	2.8707	-0.028414	-2.34727	-0.00658305	-1.00877	-2.07911	-0.76602	-1.73195	2.448	-0.187073	0.649724	0.100746	-2.04881	0.306216	-2.9463	0.974618	0.32708	0.19234	-0.672675	-1.17456	0.80697	2.85708	0.499711	-1.77833	2.57821	0.282713	-1.60852	-0.859616	1.75744	0.716301	-0.365632	-0.0874051	-1.36283	1.81547	0.206198	3.00712	0.622146	-0.74142	-0.255338	-1.174	-1.77125	-1.22024	-1.69808	-2.23577	0.672456	-0.681072
MEMAPC38	2.40197	-0.323267	0.351398	3.72838	-0.168898	-2.54176	-0.0867605	-2.06605	-2.35804	-2.56267	-1.59892	0.515472	-0.686601	-0.457683	-0.580506	-2.11396	-0.628882	-3.39707	-0.496063	0.123734	-0.377769	-0.321556	-1.59054	1.23906	2.41157	0.727956	-1.23518	0.83308	-1.34244	-2.16356	-1.15436	1.20077	-0.117425	-0.429726	-0.755246	-0.409598	1.02365	0.277342	2.79793	-0.634177	-0.813992	-0.483702	-0.350348	0.587426	1.47349	-1.02059	-2.00383	-0.521728	-1.31779
MEMAPE01	-0.860871	0.935587	0.0734763	-0.626051	0.331907	-0.925831	2.08497	0.948148	0.474972	1.48869	1.75676	-0.699326	1.16363	-0.49758	0.798637	1.57866	0.0875503	-0.689574	1.06618	1.26684	1.28572	1.80074	0.88728	0.416184	-0.148591	1.67214	-0.316531	-1.26061	0.712669	1.61248	0.228898	0.559278	-1.43665	0.333093	1.07421	0.609087	1.2559	1.21653	1.63487	1.25173	2.106	-0.169609	0.837974	-0.138749	0.0142126	0.847999	1.5569	-1.00746	-0.194753
MEMAPE02	-0.928252	-0.173147	-0.812187	-0.954924	1.33378	-1.38978	1.87113	1.15379	0.344802	1.92613	1.94771	-1.60887	1.67255	0.229829	-0.332623	0.0755304	-0.389049	-0.312597	1.7068	0.729277	1.09693	1.5183	0.850099	0.787113	0.109713	0.811784	-1.2281	-1.46739	1.68431	1.91117	-1.23435	-0.199844	-1.81599	0.562492	0.850476	-1.55328	1.82218	-0.286654	0.869644	1.88399	1.85141	-0.188927	-0.705953	-0.236177	0.631747	0.354672	0.16408	0.116277	0.149436
MEMAPE05	-0.217741	-0.0304122	0.293451	-0.519761	0.182169	-1.97241	1.26584	0.874878	-0.225695	1.1855	0.425309	-0.481114	2.14315	0.668921	1.53508	0.83449	0.920711	-1.85501	1.28586	2.05612	1.37834	1.40405	0.374001	1.19988	0.384749	2.1354	-0.903061	-0.39736	0.785896	0.946951	0.689677	0.786698	0.3897	0.688759	1.29832	-0.618133	2.91361	0.256116	1.79756	1.85643	1.5791	-0.283048	0.216009	0.647433	0.834071	-0.0902528	0.982112	-1.61852	-0.796297
MEMAPE06	0.212777	1.18042	-0.298737	0.322174	0.71246	-0.180047	1.31427	0.883188	0.202526	0.761502	0.935688	0.727234	0.0368939	-0.57645	1.54601	1.22701	0.426043	0.556481	1.47819	1.09828	1.11524	0.910968	0.824071	1.2678	-0.0248333	0.270873	-0.081096	0.841237	-0.139712	0.848161	0.620011	0.563502	-0.0653502	1.23241	0.606671	0.551551	0.176289	1.66749	0.420977	1.07053	0.964031	0.482078	0.834425	0.386515	0.993099	0.51606	0.745576	0.20095	0.507029
MEMAPE07	-0.623407	-1.16676	-0.776852	0.177406	-0.779533	-2.20757	-1.1913	-1.59327	-0.682003	0.264072	-0.156831	-0.184427	1.1561	1.85752	-1.65491	-1.83227	0.723704	-1.59974	1.55855	2.07752	-0.74426	-0.0754439	0.0291336	0.699434	1.06594	0.910553	-2.69841	0.074472	2.47351	-0.158431	-0.183087	-0.27374	-0.0052451	0.192811	1.15046	-1.89067	3.59177	-1.70569	2.36815	1.42655	-0.186807	-1.51014	-1.46183	-0.307672	0.035839	-0.488992	-0.538597	0.0460251	1.00333
MEMAPE08	0.877978	0.934321	0.0433608	0.594746	0.56153	-0.575714	0.543446	0.715399	-0.724827	0.253681	-0.206095	1.02375	0.244006	0.346839	1.88362	0.915651	0.977112	-1.04342	1.59132	0.748062	0.93495	0.117187	0.733805	1.36027	0.312017	0.268134	-1.01919	1.399	-0.880355	0.232939	0.952944	1.01184	1.08476	1.51929	0.58133	0.0889132	0.851082	1.24022	0.663063	1.13163	-0.223157	0.555254	0.745908	0.82247	0.91467	-0.0614334	0.0510744	-0.127155	0.0614584
MEMAPE09	-0.423082	0.461361	-0.425829	0.440012	-0.167358	-0.177453	0.856677	0.0245441	0.492504	0.07821	0.622223	0.350237	-0.22623	-0.461045	0.849846	1.02471	0.678368	1.82435	0.954917	1.2073	0.353308	1.08386	0.586757	0.825864	-0.622891	0.319913	-0.226688	0.557769	-0.121255	0.718564	0.590618	-0.145286	0.239244	0.799546	0.841506	1.17721	-0.513236	1.28143	0.369621	-0.0781049	1.02786	0.0214087	0.924958	0.835314	1.53048	0.682249	1.03494	0.0420274	0.801322
MEMAPE10	3.95258	1.11073	0.787153	4.00737	3.1042	-0.000875599	-0.242543	1.0901	-0.617514	-0.35653	0.424279	1.02005	-0.850839	0.234146	-1.12187	-1.29198	1.01585	-0.32707	0.276603	1.50084	-0.430076	1.38644	-0.784577	1.10853	0.0403877	-0.296852	0.0757047	1.15223	-0.587155	1.43135	1.24297	0.162669	-1.01598	-7.12947	-0.64407	-1.18225	1.31845	-0.386418	-0.157268	1.0435	-0.0412094	1.65819	-0.20352	0.782971	1.66904	-0.517775	-0.64123	0.622598	1.31175
MEMAPE11	-0.123839	1.45845	-0.827147	1.0582	0.389344	0.058068	0.588711	0.776262	0.843662	1.35791	0.849993	0.811373	-0.973479	-0.668743	1.10948	1.29136	0.0174202	1.10989	1.31299	1.13268	0.120261	0.640339	0.794566	0.90479	0.241025	0.662044	-0.0610945	0.560305	-0.0805506	0.719086	0.573339	-0.0309422	-0.166174	0.987221	0.812548	0.884733	-0.37547	1.25224	0.912228	1.20095	0.95794	-0.185241	1.29431	0.740648	1.32538	0.938195	1.41937	-0.312642	0.70949
MEMAPE12	1.77296	0.98067	0.649822	1.81877	-0.345969	-0.136263	0.723039	0.0305532	-0.138177	-0.497074	0.359892	0.44497	-0.183587	-0.631177	0.453182	1.61299	1.78867	0.0835459	1.16022	1.57058	-0.601985	1.00325	1.39459	1.11094	0.0164381	1.74154	-0.36717	2.34841	-0.224124	0.504653	0.927456	-0.635327	0.136823	0.760324	1.11907	1.12545	0.388406	1.20717	0.205174	0.35657	0.174551	0.00937975	2.72975	0.599556	0.956944	0.90126	1.10194	0.200397	0.330712
MEMAPE13	2.57273	1.43126	2.24778	0.653502	1.83388	-0.821689	-0.32256	0.452472	-2.44277	-0.824976	-1.14734	-0.263474	-1.53781	-0.108279	-0.361236	-0.755135	1.01226	-2.14525	0.381296	0.149429	0.722656	-1.26025	1.96872	-0.424265	-0.1723	0.429358	-1.35103	-0.179099	-1.35478	-0.0375713	-1.04335	0.755234	-0.5658	-0.20234	0.564043	-1.97609	0.666502	-0.262643	0.56713	0.147569	-1.67091	1.50981	0.865389	-0.388884	-0.344645	-1.12716	-2.0163	1.41437	-2.03327
MEMAPE14	1.79312	1.55495	0.607874	0.449838	1.62105	-0.0817856	-0.473676	-1.62991	-1.43981	0.159141	0.721423	-2.60124	-0.6785	-0.917727	-0.0214856	0.260277	0.21812	-0.632592	-0.318899	1.01481	0.0828124	0.935962	0.451491	0.216044	-0.346768	-0.306347	0.0244378	-0.068908	-0.402492	0.980878	0.0797566	0.891202	0.495084	0.216366	0.864095	-0.234132	-0.383202	0.312642	1.31612	0.477227	-0.0223176	0.349937	-0.146564	0.256193	0.918916	-1.493	0.692982	1.06003	-0.306895
MEMAPE15	-0.269816	0.176671	-1.35685	0.898924	-0.616154	-1.6057	-0.490673	-1.24057	-1.69111	-0.844534	-1.10663	2.42356	-0.950133	0.599098	0.453405	-1.3396	1.37708	-2.46081	1.18517	1.07033	-0.222863	-0.912647	0.0636136	1.09088	1.08628	-0.0868342	-3.70009	2.66559	-0.132344	-1.39453	0.950614	1.69162	1.51516	1.47548	-0.324628	-0.015858	1.62207	0.78338	2.38719	0.709757	-0.873675	-0.541834	-0.979764	-0.307231	-0.057713	-0.806867	-1.5605	-0.354026	0.694885
MEMAPE16	-0.540364	0.323638	-0.787717	1.87456	0.0239932	-1.1337	0.407211	0.594841	0.637388	0.539733	0.0408123	0.101581	-0.517113	0.132305	0.232631	0.597052	0.778384	0.562141	0.761654	1.48718	0.485567	0.576955	0.441071	1.51876	0.362408	1.2193	-0.635086	1.74926	0.164705	0.680785	1.14156	-1.09784	0.679703	1.08357	0.566975	0.97075	0.938531	0.89606	0.835061	0.457292	0.813829	-0.380725	1.89655	1.04282	1.8175	0.288288	0.958217	-0.556143	0.242065
MEMAPE17	-0.518545	-0.670236	-0.695163	-0.373542	0.67134	-1.67102	0.662694	0.71836	-0.275392	1.47793	0.793636	-0.973506	1.82921	1.41257	0.31376	-0.482183	0.188724	-0.922074	1.93513	1.07286	0.738345	0.878723	0.505273	1.11884	0.449243	0.86099	-2.00642	-0.506542	1.41788	1.29777	-0.579669	-0.182744	0.0330562	0.899587	1.3397	-2.27068	2.66034	-0.77264	0.965275	1.92538	0.867591	-0.409552	-0.758329	0.791832	1.2381	-0.134785	-0.224797	-0.164068	0.246599
MEMAPE21	-2.28393	0.112886	-1.62984	0.0864102	1.19492	0.0875024	2.62015	1.03546	0.240538	2.0662	1.46488	-0.286436	1.12231	0.419495	1.44001	0.502701	0.514716	-0.604956	1.47775	-0.763773	1.24058	0.599477	-0.160474	1.16839	0.30241	-2.03874	-1.5622	-0.564942	0.491407	1.62129	1.01617	1.00033	-0.317321	1.87263	0.323864	-0.154229	0.498912	0.783071	0.748472	0.658518	0.689955	0.617864	-1.55051	0.55643	1.99596	0.384609	0.703819	0.201209	0.597088
MEMAPE29	0.508981	1.34971	-0.980819	1.35795	0.349881	-0.696995	0.0822581	1.0307	0.0470791	1.33653	-0.256419	1.04236	-0.501522	0.187837	2.0749	0.895619	0.506375	-0.756387	1.58572	1.0633	0.34242	-0.207774	0.38507	1.72617	0.671738	1.04747	-0.915508	1.50822	-0.481802	-0.00556726	1.23637	0.82084	0.923581	1.69218	0.724773	0.4268	1.14883	0.817886	1.162	1.90766	0.314803	-0.129674	1.29558	1.41191	1.46075	0.0722105	0.732068	-1.39956	0.0332689
MEMAPE30	-0.85284	0.33231	-1.38746	-0.0155202	0.0637285	-0.215888	0.174968	0.12465	1.02698	0.270551	0.51176	0.458489	-0.844416	-0.650406	0.667495	1.30598	0.110061	1.89686	0.632158	1.19544	-0.226634	0.801284	0.107361	0.872417	-0.133714	0.74951	0.085667	0.164213	-0.208145	0.390011	0.367019	-0.497842	-0.272716	0.854822	0.687224	1.58698	-1.09286	1.24056	0.774775	0.23436	1.34551	-0.470379	0.878192	0.969379	1.77777	0.641961	1.17417	-0.657416	0.854274
SphLip_02	0.0581402	0.22533	3.24946	1.25974	2.72356	-0.165531	2.42413	2.03919	0.265999	-1.22599	0.0372788	-1.17651	0.585314	-0.635592	1.70807	0.0395891	-0.614698	-2.72793	0.738268	-0.607256	-0.505834	0.662641	-0.259903	-0.95933	0.481102	2.05849	-0.530312	-0.0105664	0.737175	0.399758	1.4023	-0.102772	-1.52068	0.0254106	-0.265017	-2.1094	2.4341	0.42861	-0.848385	0.757465	0.70924	1.21079	0.137693	-0.378862	-0.862194	-0.740034	1.40378	-1.35706	-2.07785
SphLip_03	-1.17816	1.11249	1.88054	0.598904	1.57463	-0.0951497	1.42958	1.4215	1.57616	-0.854373	-0.442814	-0.152359	-0.813594	0.426159	0.343264	0.00147929	-0.334868	-0.62386	1.05621	0.849492	-0.716405	0.0314555	0.416677	0.86976	0.533838	2.464	-0.145543	0.460412	0.547927	0.349096	1.15029	0.348301	-0.978599	0.573715	0.935139	-1.21887	3.08735	1.03201	-0.675489	1.41708	0.515896	2.14888	0.53177	0.0542626	0.44459	-0.421716	0.848173	-0.199814	-0.0890664
SphLip_04	0.27956	0.580072	2.18553	0.114772	1.58532	0.494437	2.07352	0.881956	0.788172	-0.240279	0.494966	-0.272685	-0.18917	0.283814	1.63252	1.10005	0.181385	-0.34654	0.576746	0.691875	0.825689	0.948902	-0.0564436	0.704647	0.594046	1.53705	0.334068	0.813966	0.0293366	0.656947	1.67794	0.838251	-1.2393	0.623152	0.620471	-0.504655	2.34117	1.05396	-0.682572	1.04706	0.714734	1.54329	0.658551	0.338712	0.524138	0.00284181	0.85052	0.362843	-0.544168
SphLip_05	0.624465	0.303131	3.2693	-0.331384	1.27591	1.06969	1.41268	1.05803	-0.308415	-1.30818	-0.424373	-0.247637	0.425783	-0.210456	1.79636	0.937146	0.531773	-1.51368	0.310674	0.2565	0.267099	0.373328	0.00831825	0.0140068	0.144629	0.281463	-0.483652	0.0313082	0.0844618	0.612101	1.36279	-0.198843	-0.874966	-0.715731	-0.198619	-0.585792	0.841775	0.0539806	-2.05927	-0.18831	-1.26631	0.91901	0.104616	1.46706	0.330747	-0.26028	1.1073	-0.205282	-1.64446
SphLip_06	-0.173921	0.286277	3.72642	-1.72938	1.93908	0.911672	2.35372	2.79653	-0.222997	-1.72027	-0.10577	-0.0477779	0.502171	-0.865271	2.81066	0.559666	1.22612	-1.97368	-0.0949594	-0.547633	1.04942	0.916868	0.23423	-0.582779	1.10022	0.612722	0.444731	0.692371	-0.317959	0.596634	2.03101	0.501313	-1.29094	-0.637812	-1.20757	-0.898417	0.420368	0.00588299	-2.81392	0.540223	-0.197296	1.01907	0.436082	1.68293	-0.282419	-0.0685624	1.6244	-0.611723	-2.83448
SphLip_08	2.1834	0.720462	1.73313	2.42212	0.147455	-0.888362	1.50362	1.05322	-0.671544	0.194455	0.356038	-0.153468	1.80394	-0.530205	1.1809	-0.223501	-0.0830168	-0.388604	1.78549	-0.00442213	-0.285795	0.776666	-0.725936	-0.193069	-0.463326	1.28352	-0.339237	0.526669	1.82108	0.105917	0.378966	-0.948276	0.719476	0.358311	-0.402456	-0.212914	0.249153	0.873833	1.49985	1.32762	2.11641	-0.0263931	0.692165	-0.70788	0.267755	-0.0418136	0.663177	-0.661411	-0.743082
SphLip_09	0.532509	0.863756	0.633619	1.08883	0.00912749	0.151109	0.569527	0.385541	0.542956	0.379365	0.732049	0.80956	0.30535	0.0153063	0.187188	0.684667	0.0346519	0.930037	1.37803	1.62343	-0.286013	0.689339	-0.118775	1.02986	-0.0789991	1.33364	0.199396	1.14547	0.664968	0.530087	-0.0578977	-0.384859	0.57234	0.772464	0.734517	0.200948	0.0891475	1.23182	0.507336	1.28593	1.18318	0.773522	1.21959	0.124013	1.38781	0.312152	0.43114	0.507442	0.813082
SphLip_10	0.451061	0.620622	0.903529	0.358666	-0.254776	0.429853	0.888631	0.0764878	0.182647	0.725159	0.744087	0.534663	0.0572999	0.477308	1.09205	0.639758	0.544201	1.61517	1.29327	1.13547	0.646721	0.782908	-0.146708	0.798319	-0.19979	0.368926	-0.176831	0.733083	0.197969	0.69153	0.793607	-0.261673	0.626458	0.906923	1.04611	0.845483	0.429188	1.22083	0.636578	0.815164	1.21274	0.276977	0.787566	0.452593	1.50911	0.45691	0.677258	0.980437	0.655082
SphLip_11	2.91093	0.557604	-0.474254	1.13919	-0.498445	-0.54296	0.279362	-0.153086	-0.320288	-1.11617	-0.519603	0.507292	1.7951	-1.04695	-0.973481	0.358742	-0.178177	-0.142538	0.507512	0.387681	-1.48594	-0.269524	-0.608414	-0.238502	-0.877281	-1.25275	-1.13736	-0.347528	0.155073	0.0195734	-1.36389	-1.19135	0.227292	0.111088	-0.959602	0.363878	-0.355197	0.389194	0.382755	0.613745	0.64847	-0.293412	0.790051	-1.3628	-0.247819	-0.206361	-0.0738674	-0.00990724	0.461187
SphLip_12	1.06057	0.786061	1.37344	0.350155	-0.0702004	0.397022	0.535339	-0.204353	0.408266	0.712059	0.580041	0.715086	0.328837	1.18975	1.03298	0.449613	0.360137	0.938961	1.9377	1.84857	-0.139893	0.593207	0.217164	0.958731	-0.367324	1.22276	-0.389023	0.731955	0.221791	0.759565	0.141137	-0.992964	0.590985	1.19219	1.74966	0.246399	0.417069	0.489369	0.742287	1.53228	0.836221	0.746538	0.717614	1.29376	1.98804	-0.0670517	0.469872	0.889833	0.332375
SphLip_13	0.576084	0.085533	1.99099	0.0799817	0.537659	1.06136	-0.262153	0.217397	0.964598	-0.11142	-0.20504	0.913482	0.15047	0.165737	0.837121	0.379294	0.157093	0.901876	0.767099	1.03796	-0.339206	0.0114346	-0.0615856	0.365056	0.525868	-0.868186	-0.184638	0.0971699	0.51176	0.368429	0.217144	-1.46544	0.564997	0.175874	0.626303	0.323919	-0.318743	0.637295	-0.210331	-0.251058	-0.467486	0.202501	0.266435	0.622153	1.04347	-0.465839	0.230621	1.02222	0.663265
SphLip_14	2.87254	0.0481246	1.44309	0.048852	0.410707	-0.140368	-0.0143336	0.581386	0.128832	-0.458752	-0.725975	0.441421	1.45375	-0.379422	-0.213386	0.370669	-0.106529	0.457472	0.504657	0.858225	-0.282311	-0.314928	0.0558631	0.430205	0.22876	-1.07455	0.0043854	-0.352945	-0.409219	0.562825	-0.514343	-0.564731	0.208941	0.0140537	0.203945	0.045291	-0.231256	0.664369	-0.282354	0.0820765	0.176251	0.269761	0.145299	-0.332161	0.717342	-0.16261	0.341803	1.11419	0.0279179
SphLip_16	-0.372612	0.67365	1.44596	0.157583	-0.175824	0.444754	-0.482815	-0.0602648	0.333668	-0.0726068	-0.087968	0.837911	-0.124063	-0.463084	0.120761	0.0646689	-0.139948	0.951378	0.43077	0.642211	-0.417042	0.482079	0.229875	0.524511	-0.0467303	-1.19408	-0.274552	0.132576	0.990717	0.627474	0.518978	-1.42583	0.741658	-0.468659	0.0434326	1.32571	-1.40792	0.949045	-0.346538	-0.539866	-0.0783705	-0.419641	-0.280024	0.909982	1.52125	0.71028	0.318426	0.607287	0.38255
SphLip_17	1.68074	0.884476	1.30359	-0.138145	1.0209	-0.352272	0.343803	0.230057	-0.360182	-0.277466	-0.631665	0.552304	0.876651	-0.136553	-1.05898	0.189617	0.204276	1.81935	0.914348	0.458111	-0.590678	0.0572235	0.715281	0.275387	0.238583	0.310563	0.835317	0.629785	0.0661279	0.697004	0.720521	-0.332358	0.612227	-0.823962	0.529407	0.0772189	-0.429849	0.165246	0.0509838	-0.159278	-0.251375	0.310917	-0.210368	0.134644	1.6267	1.0061	-0.0235074	1.5461	0.120938
SphLip_20	0.593465	0.189899	2.04926	-0.0551591	-0.540485	0.12881	0.396799	0.657419	-0.439264	-0.215197	0.279419	1.01252	0.448508	-0.47963	1.33483	0.610879	0.699901	0.883423	0.88755	0.582175	0.133889	0.656508	-0.187026	0.439666	-0.341844	-0.945831	-0.303245	0.850105	0.555641	0.127133	0.635431	-1.20118	0.321421	0.275011	-0.0706552	1.24444	-0.923406	0.92672	-0.283164	0.642568	0.525559	-0.577035	0.535013	0.831351	1.25189	0.380152	0.691538	0.350177	0.0826416
SphLip_21	-0.280372	-1.06137	1.70234	-0.887439	-0.875267	0.295844	0.273378	0.0986473	-0.0673054	-1.04634	0.970031	0.793629	0.126048	-0.118833	-0.555272	0.262988	-0.832233	2.19476	0.0434814	0.364776	-0.551618	1.11811	-0.422291	0.575767	-0.738144	-0.853899	0.909809	0.164925	1.57924	0.331282	-0.0153555	-0.335933	-0.403274	-0.283432	-0.399567	2.76728	-1.30334	1.17121	0.0957604	-1.61912	1.55077	-0.178246	0.256836	0.155196	0.461918	0.0209535	0.48586	0.680721	0.949677
SphLip_22	2.51224	0.201336	1.47801	-0.332561	-0.723422	-0.25688	-0.496432	0.623161	-0.69368	-1.61187	-0.979613	1.13682	1.41668	-0.979379	-0.626026	0.0245324	-0.416679	-0.0395108	0.140115	-0.0129111	-1.01182	-0.685828	0.117423	-0.264226	-0.668398	-2.35127	0.174387	-0.175215	-0.820345	0.136681	-1.27102	-0.980317	0.200839	-0.685921	-0.83253	0.593546	-1.25107	0.207757	-0.35004	-0.368868	-0.803781	-0.857736	-0.691015	-1.07408	0.277349	-0.173536	-0.475232	0.98718	-0.402842
SphLip_23	-0.182405	-0.157051	1.64131	-0.847091	-0.249161	0.433424	-0.0893366	0.3056	-0.0386997	0.663418	1.48941	0.348741	-1.54048	0.227218	1.17499	-0.405249	1.00128	1.59924	1.17623	1.18046	0.563296	0.763903	0.297338	0.903687	-0.22604	0.121283	-0.372125	1.40701	-0.0579516	0.572573	0.686083	-0.912782	0.222783	1.25884	1.44339	0.558042	-0.775009	1.31709	-0.0330835	0.825157	1.26727	0.0699518	-0.489749	1.5046	2.88881	0.711573	0.815935	1.15294	0.564626
SphLip_24	0.299688	-0.311073	1.39601	-0.143496	-0.716564	-0.32587	0.744818	0.00522883	0.329643	-0.603871	1.20615	-0.127484	0.276484	-0.876984	0.189185	0.560736	0.172621	0.554645	0.458238	1.56292	0.111359	0.987916	-0.301021	0.913045	-0.737499	0.649611	0.748002	0.608585	0.139698	0.706443	-0.0588506	-0.341581	-0.145773	0.715664	0.469857	1.81657	-0.870841	1.2445	0.0241579	0.143342	1.81637	-0.159155	0.292542	0.0971189	1.29938	0.570151	0.97553	0.257238	0.635961
SphLip_25	1.50141	-0.687261	0.244343	-0.702405	-0.340954	-0.29216	-0.6134	0.504198	-0.411937	-0.441148	0.153951	0.665776	0.396373	-0.13783	-0.29252	-0.262021	0.504521	-0.243652	0.33445	0.556992	-0.777466	-0.280715	0.314137	-0.116469	0.0490173	-1.13364	-0.349675	0.0797406	0.479302	0.489745	-0.408348	-0.676879	0.468276	0.517287	0.0880282	0.469916	-0.442479	0.389645	0.267579	0.573926	0.462943	-0.0248199	-0.630115	-0.136593	0.61873	-0.0801357	-0.199526	0.76309	0.0906823
SphLip_26_SphLip_27	0.878072	-0.357161	1.62912	-0.185203	-0.616364	0.0817047	0.53942	0.0649124	0.249898	-0.267623	0.883568	0.698745	0.264819	-0.53666	0.575471	0.54314	0.0933315	1.77284	0.364638	0.97862	-0.00320368	0.754585	-0.392356	0.907067	-0.719162	-0.245456	0.217252	0.883964	0.0629771	0.339212	0.266965	-0.685543	-0.249148	0.942294	0.542471	1.53409	-0.318777	1.42334	-0.0221314	0.0408285	1.25064	-0.289447	0.479902	0.382117	1.18791	0.35798	0.688727	0.199806	1.02089
SphLip_28	1.09031	0.0660084	1.72114	-0.219296	-0.431835	0.721105	-0.276568	-0.22037	0.461969	-0.208705	1.12168	0.330548	-0.698551	-0.362848	-0.59747	0.514557	-0.579757	3.56	0.707768	0.998347	-0.6961	1.14438	-0.0691245	1.69952	-0.5341	-0.97564	0.788348	1.42894	-0.22324	0.531695	-0.441619	-1.50442	-0.25213	0.503488	0.890611	1.03947	-1.56138	1.56316	-0.807901	-0.675146	1.20013	-0.501918	0.423999	0.463847	1.80669	0.697125	1.00727	0.866503	1.7423
SphLip_29	4.73733	0.119657	-0.850623	1.23687	-0.615299	-1.8881	0.0220934	0.947052	-1.54612	-1.77273	-0.540427	-0.633632	2.60099	-2.18513	-0.495171	-1.41443	-1.76337	-1.29291	0.867739	-0.989301	0.511971	-0.383751	-1.63843	-1.4874	-1.47254	-1.7775	-1.45999	-0.540073	-0.44863	-0.024272	-0.902332	-1.7906	-0.858655	-0.828211	-1.89259	-1.11544	-0.921722	-0.629891	0.521862	0.458748	0.36434	-0.826794	-0.700112	-1.5151	-1.37794	-1.21863	-0.691991	-1.03063	-0.991911
SphLip_30	1.06058	0.46113	2.32042	0.00675696	0.11059	0.10401	1.07285	0.837815	-0.524242	0.21365	0.526389	0.984676	0.0999421	-0.160034	1.37398	0.591789	0.991892	0.434204	1.25488	1.03956	0.197438	0.833801	0.00437146	0.198301	-0.319136	-0.205064	-0.372164	0.841177	0.323529	0.175507	0.611755	-0.891365	0.285375	0.572839	0.164822	0.967198	0.0112861	0.88983	-0.383384	1.07817	0.590003	0.193363	1.06159	0.692407	0.931838	0.25587	0.524639	0.256128	-0.0659021
SphLip_31	-0.454268	1.31606	2.07094	-0.598984	1.15354	0.0223883	1.12215	0.775677	-0.633469	0.99433	0.504064	0.702639	-1.83752	0.546675	0.993963	-1.28967	1.04556	-0.228086	1.7709	3.21374	-0.124635	0.781072	0.977649	0.423689	-0.416329	0.673263	0.382179	0.755723	-0.147082	0.405589	0.80366	-0.977066	0.0304845	0.33731	1.41645	0.908861	0.58538	1.23728	0.474277	1.86302	0.584945	1.08202	-0.082308	1.61078	2.07554	0.140782	0.401218	0.611228	-0.65723
SphLip_34	-0.500592	0.367082	2.59385	-0.876467	1.03975	0.531196	1.85247	1.98487	-0.780289	-1.23239	-0.940084	-0.644864	0.596033	-0.742034	2.13918	0.286457	0.626696	-2.01381	-0.493529	-0.041354	0.510162	0.631317	0.53898	-0.116659	0.48525	-0.262587	-0.180556	0.357399	0.37815	0.60193	1.95317	-0.210103	-0.616763	-0.998568	-1.23306	-0.260756	0.165563	0.401026	-2.34113	-0.206173	-0.807422	0.385884	-0.513881	2.03798	1.08228	-0.570679	0.900535	-0.703512	-2.77627
SphLip_35	1.49823	1.65215	1.09206	2.32854	0.669543	-0.482008	0.905077	1.62081	-0.326746	0.52975	-0.430438	0.394999	1.72877	-0.102586	1.15503	0.0958065	-0.200172	0.171735	1.77951	0.161304	-0.178681	0.380998	-0.495439	-0.102841	0.100806	1.67454	0.0969026	0.622243	1.56499	0.31027	0.139513	0.315157	1.01855	-0.064512	0.825756	-1.059	0.243234	1.15927	1.36816	1.10072	1.5854	0.260178	1.12245	-1.23241	-0.308215	-0.0547587	0.0830605	0.434369	-0.660354
TG03	-0.335471	-1.28837	0.41658	-1.05611	-2.43275	-0.456164	-1.70206	-1.91673	0.93853	-2.45986	-0.859333	-0.357253	0.316856	-2.85751	-0.536104	-1.36676	-0.947454	-3.21119	-2.27779	-3.51416	-0.0781773	-0.33288	-0.155101	-3.57112	-0.0772834	-0.217294	0.902179	-2.06045	-1.51506	-1.03562	-3.2749	-0.117007	-2.7987	-3.90533	-4.38931	-1.54383	-2.03305	-3.43561	-3.49189	-0.936166	-3.5894	-0.279996	-1.34127	-0.999432	-2.90963	0.368655	-0.635875	-1.85405	-1.50777
TG04	-0.421964	-0.645875	0.51773	-0.577066	-0.378388	0.307022	-0.532914	-0.803556	0.520133	-0.64251	0.213166	0.343175	0.849531	-1.6937	0.154197	-0.803507	0.101455	-1.63487	-0.737228	-1.89572	0.947526	0.3303	-0.841008	-1.95017	0.738356	0.682344	1.37837	-0.781114	0.0499444	0.202934	-1.42774	0.555812	-1.693	-2.19744	-2.00505	-1.00364	-0.841894	-1.73625	-1.63281	0.372685	-1.51897	0.333338	-0.313737	-1.47522	-1.87207	-0.394054	-1.22351	-1.03939	-0.457575
TG05	-0.372132	-2.95469	-1.42796	-3.0415	-4.16352	-2.92616	-3.40112	-3.65789	0.374058	-3.9972	-3.02528	-2.52759	-1.5378	-4.61132	-3.25708	-2.24021	-2.9624	-5.11462	-4.34238	-5.3183	-2.33179	-2.30902	-0.214475	-0.823754	-2.78239	-2.56485	-0.913836	-4.38297	-3.80683	-3.27348	-5.05104	-2.31104	-4.65851	-0.719659	-5.60309	-2.81546	-3.41868	-3.93261	-4.24163	-3.52654	-5.18672	-2.5693	-3.74461	-0.544936	-4.84689	1.17461	-0.512284	-4.27069	-2.21662
TG06	0.363368	-2.62004	-1.32634	-2.78584	-3.8969	-2.63775	-3.81267	-3.86445	0.705547	-4.00073	-3.07915	-2.15667	-1.76412	-5.16608	-2.82956	-1.97927	-2.53546	1.52284	-3.8884	-5.41921	-2.37862	-2.6478	1.39111	-5.49225	-2.13517	-2.88044	-1.08739	-4.35232	-4.86399	-3.27486	-5.35908	-2.16552	-4.7988	-6.20698	1.04474	-2.72222	-3.77216	-3.75308	-4.64109	-2.97132	-4.70248	-2.4273	-3.15174	0.641317	-4.13477	2.67439	0.619125	-4.02211	-2.3921
TG09	0.02774	-0.388753	0.306491	-0.820313	0.228669	0.133511	-0.263832	-0.453374	1.15676	-0.0492663	0.276528	0.419796	0.22359	-1.73291	0.207395	-0.60096	-0.0304627	-1.43583	0.0171041	-2.04254	1.03441	0.221415	-1.14365	-1.36342	0.573001	0.775094	1.54789	-0.220588	0.359689	0.51557	-1.00257	0.406869	-1.55315	-1.50069	-1.55307	-1.09111	-0.87436	-1.10479	-1.29266	0.558467	-0.841257	0.374199	-0.448809	-1.3538	-1.31686	-0.186896	-0.832836	-0.423147	-0.111
TG10	-0.627784	-2.30827	-1.09925	-2.99953	-3.21147	-2.10014	-2.61162	-3.1063	0.527437	-2.61796	-2.27083	-2.05574	-1.23529	-3.66206	-2.67484	-1.60518	-2.31596	-3.78545	-3.13777	-4.79661	-1.63808	-1.56438	-0.479425	-4.47526	-2.07747	-1.83116	-0.736295	-3.6278	-2.38328	-1.91513	-3.4737	-1.82066	-3.77285	-4.43395	-4.38433	-1.91299	-2.87242	-2.9258	-3.22109	-2.69752	-3.66279	-2.09484	-3.13104	-0.644686	-3.14695	0.59932	-0.644637	-2.99588	-0.928493
TG11	-0.247827	-2.69495	-1.78269	-2.8057	-3.91843	-2.6447	-3.52614	-3.72714	0.162396	-4.39693	-3.28404	-2.18087	-1.48537	-4.8258	-3.61468	-1.8765	-3.25426	-5.27507	-4.03276	-6.14965	-2.76807	-3.11583	0.499215	-5.53865	-2.1656	-2.18556	-1.07392	-4.24615	-3.9828	-3.34045	-5.11235	-2.027	-5.02351	-6.09568	-5.99	-2.69307	-4.09263	-4.15489	-4.57324	-3.60681	-5.29332	-2.58938	-2.76264	0.0883688	-4.63741	1.61565	-0.07588	-3.8208	-2.39192
TG12	0.578714	-2.45929	-2.0772	-3.12174	-4.3034	-3.39596	-3.69994	-3.83346	0.413497	-5.08767	-3.84461	-2.1522	-1.91501	-5.48374	-4.53678	-1.7151	-3.69388	1.68975	-4.90547	0.848798	-3.1794	-3.2815	2.19631	-5.63531	-2.87391	-3.18778	-1.14764	-5.15098	-4.67698	-4.1508	-5.28171	-2.46113	-5.00933	0.722378	1.21165	-2.23955	-4.21188	-4.26813	-4.42581	-3.99662	-5.94103	-2.92208	-4.33853	1.33913	-4.55019	3.08434	1.13973	-4.49498	-2.45095
TG131	-0.699773	-1.92595	-2.5143	0.967183	-4.32615	-3.24903	1.30767	1.09439	1.24998	1.45776	-4.13186	-2.46702	-4.64874	1.38985	-3.45432	-1.68578	-3.76848	2.52193	1.81196	1.68098	1.30645	-3.63365	2.13833	-4.00318	-2.86142	1.01315	-1.59152	1.33237	0.899353	1.61149	1.42311	-3.55149	1.1257	1.55456	2.04384	-1.45145	1.25029	-3.20035	1.25152	-4.31674	-5.55229	-3.06051	-4.33845	1.55409	1.84918	2.78197	1.1687	1.54209	-2.95242
TG145	0.590186	-2.2924	-2.05645	-3.11757	-4.30104	-3.39178	-3.67763	-3.69628	0.424401	-4.95455	-3.81881	-2.13053	-1.91453	-5.47672	-3.99366	-1.67845	-3.67841	-6.3578	-4.56249	0.808522	-3.16001	-3.2803	2.20131	-5.56576	-2.87365	-3.16637	-1.14814	-4.66119	-4.6772	-4.13204	-5.22727	-2.45555	-4.97495	0.682102	-6.4655	-2.2356	-4.1932	-3.98631	-4.40367	-3.9757	-5.58886	-2.92254	-3.70124	1.35149	-4.52796	3.08859	1.15507	-4.47551	-2.45181
TG15	-0.730994	-1.31062	-1.87287	-2.35972	-1.66217	-2.117	-1.75377	-1.864	1.68314	-1.47496	-1.93233	-1.0319	-0.844373	-2.12326	-2.04058	-0.126528	-1.88978	-1.8584	-1.60206	-2.42876	-0.800671	-1.48181	1.56066	-2.25414	-1.28352	-0.375047	-0.100108	-1.975	-1.12818	-1.08612	-1.82826	-1.39753	-2.49369	-2.16025	-2.37178	-0.699359	-0.92675	-1.48928	-2.04643	-1.30859	-1.94038	-1.35474	-1.94745	1.32442	-1.48522	1.90872	0.89348	-2.23173	-1.06348
TG152	-0.285718	-1.4446	-2.10772	-2.49479	-2.19789	-1.94896	-2.37221	-2.32014	1.37465	-2.71595	-2.47797	-1.16354	-1.38222	-2.66247	-1.99726	-0.503071	-2.49764	-3.08327	-2.27805	-3.20233	-1.16736	-2.28501	2.75524	-2.80886	-1.2508	-1.12083	-0.294862	-2.55356	-2.38682	-1.64443	-3.01785	-1.53315	-3.57614	-2.87928	-3.35052	-0.693662	-1.51993	-1.91628	-3.04938	-1.87652	-2.95105	-1.60369	-2.45177	1.92243	-2.06551	2.69662	1.1324	-2.128	-1.55675
TG16	0.145992	-0.142225	-0.513515	-0.947603	0.132272	-0.326926	-0.611303	-0.85598	1.90405	-0.382327	-0.317205	0.358639	-0.040576	-2.12887	-0.678029	0.0618566	-0.796818	-2.21019	-0.0802451	-1.97569	0.723915	-0.759389	0.240097	-1.38798	0.00201867	0.737005	0.993246	-0.221901	0.0289041	0.127934	-1.45478	-0.0208075	-1.74393	-2.0574	-1.81721	-0.935538	-1.264	-0.914256	-1.22508	0.0664872	-1.0712	-0.019845	-0.458163	-0.400984	-1.233	0.463911	-0.0341943	-0.300045	-0.178928
TG163	1.52092	0.335237	2.55895	1.2241	-0.518622	2.12145	-0.130422	-0.696119	-0.015604	-3.29208	0.306403	1.01932	-0.112294	-0.387586	-0.899248	-0.344244	0.914267	-4.41157	0.096982	-4.68453	1.19762	-0.29862	0.958924	-1.99127	-0.0119196	1.045	1.81141	0.646014	-1.46628	0.417001	-2.33424	1.54672	-0.131811	-4.43407	-3.14678	-1.9572	-1.44521	-2.92366	-1.38182	-0.742103	-3.19916	1.68506	-0.0661513	-1.86509	-4.92979	-0.507374	-1.74035	2.14934	-2.98605
TG169	-2.79796	-0.619222	-2.42018	-1.69396	-1.15558	-2.94523	-2.95235	-2.65483	-0.0560845	-2.90363	-4.55532	-1.14244	-0.911757	-2.62383	-3.65635	0.305168	-2.50222	-5.26022	-2.67838	1.12889	-1.91125	-4.30352	4.58922	-3.29176	-1.78616	-0.296049	-0.659084	-2.54474	-1.92494	-2.42933	-5.03348	-1.39251	-3.07436	-4.74306	-4.46297	-0.191221	-2.163	-2.28008	-3.78061	-2.90482	-5.10922	-1.94483	-0.693233	2.86467	-1.72618	1.93591	0.953213	-2.56112	-3.13142
TG17	-0.384017	-1.75043	-0.862838	-2.42947	-2.1251	-1.67593	-1.7495	-2.46044	1.25102	-1.81493	-1.67693	-1.19688	-0.978077	-3.09352	-1.99317	-0.917428	-1.99836	-3.8045	-2.45494	-4.36997	-1.17076	-1.46232	-0.254235	-3.81763	-1.81527	-1.09578	-0.213346	-2.50101	-1.34012	-1.29718	-2.6097	-1.12738	-3.24209	-3.68884	-3.9308	-1.29894	-1.84143	-1.88811	-2.42703	-1.91275	-2.64186	-1.58996	-2.39986	-0.499526	-2.23196	0.256814	-0.368991	-2.25625	-0.282125
TG172	-0.530951	-1.01156	1.64167	-1.17951	-1.40165	0.857018	-0.1603	-0.804102	-2.50685	-2.31746	-1.26562	-1.04557	0.79916	0.310205	-0.592965	-1.56045	0.833602	-3.52116	-0.603036	-1.8784	0.593211	-1.4407	0.379971	-2.48309	0.377537	2.03868	1.35275	-1.26402	-1.4558	-0.10858	-2.3595	1.01108	-0.91646	-2.8966	-1.82012	-1.5237	1.09812	-2.88336	-0.140806	-0.222063	-2.04545	0.827016	-0.685645	-0.84595	-2.99722	0.275846	-1.60316	0.737766	-2.67936
TG173	-1.17785	-1.11974	0.353541	-1.31448	-1.00288	-0.18937	-0.497451	-1.01471	-1.96088	-2.25782	-1.68859	-2.17499	0.793331	-0.00997064	-1.30971	-1.06081	-0.0864395	-2.90096	-1.23009	-2.35546	0.0455729	-2.02752	1.43802	-1.76819	0.30233	1.54547	0.82171	-1.59295	-1.64432	-1.13129	-2.55381	0.397677	-1.5555	-2.38342	-3.02	-0.734663	0.669322	-2.99806	-1.4208	-0.894545	-1.64881	0.246876	-0.808198	0.8811	-2.84993	1.01874	-1.41654	0.000439718	-3.2586
TG174	-2.44419	-1.28513	-1.15769	-1.32184	-2.2023	-0.936343	-1.35484	-2.35509	-1.77032	-3.42515	-2.52855	-3.00063	0.484579	-1.25213	-3.22752	-0.696258	-1.18451	-5.109	-2.74484	-3.40636	-1.65083	-3.57192	1.69101	-3.47123	-1.19035	0.409036	-0.455092	-0.0383158	-1.64951	-2.23484	0.0524202	-0.449374	-0.244987	-3.87566	-4.2593	-0.0222679	-0.715058	-3.83977	-2.54333	-2.28682	-3.09607	-0.715918	-0.78112	1.66747	-3.71071	1.11312	-0.789486	-1.13734	-3.59297
TG18	-0.558293	-1.95217	-1.84781	-2.72975	-2.68716	-2.26556	-2.65551	-3.09703	0.627027	-2.84557	-2.69886	-1.38256	-1.55773	-3.70731	-2.90991	-1.10248	-2.77891	-4.80505	-3.03374	-5.55404	-2.1746	-2.70671	0.434561	-5.04887	-1.90871	-1.79265	-1.0201	-3.33652	-2.37055	-2.27445	-3.94109	-1.6902	-4.05455	-5.12004	-5.21839	-1.51899	-3.0018	-2.65421	-3.42841	-2.88008	-4.48944	-2.34153	-2.27235	0.0189827	-3.10342	0.864304	-0.208313	-2.96783	-1.04506
TG19	-0.0320828	-2.30561	-2.79132	-3.46166	-4.71538	-3.98425	-4.07689	-3.93448	0.27915	-4.85334	-4.72996	-1.87472	-2.08658	-5.3768	-4.65137	-1.33628	-4.27342	-6.8931	-4.99234	-7.07316	-3.54557	-4.38313	1.41027	-6.74346	-3.12398	-2.8342	-1.2981	-4.8433	-4.19083	-4.21551	-5.79086	-2.60252	-5.50728	-7.13644	-7.14942	-2.38898	-4.50242	-4.00746	-4.52803	-4.70906	-6.06997	-3.56155	-3.85423	0.963653	-4.59574	2.06356	0.607299	-4.42449	-2.61592
TG20	-0.584745	-1.70759	-1.52934	-1.79889	-3.76042	-2.70612	-3.57665	-3.47726	0.370946	-4.1359	-3.89566	-1.3838	-1.15932	-4.21854	-3.59234	-1.11019	-3.13764	1.95461	-3.90538	1.11366	-2.91739	-4.27889	3.42372	-5.09525	-1.65845	-2.28653	-1.19786	0.765047	-4.3009	-4.12446	-5.44499	-1.60202	-4.71044	-6.1015	-6.10869	-1.86892	-3.84377	-3.57141	-4.60841	-3.59541	-6.06122	-2.55474	-1.84595	2.11781	-3.95542	3.37602	1.79007	-3.68732	-3.05779
TG22	-0.12483	0.223853	-0.331611	-0.475898	0.602733	0.195222	-0.548423	-0.72206	1.05699	-0.427717	-0.665465	0.74334	1.27655	-1.00677	-0.895276	0.057884	-0.275375	-1.92894	0.431876	-1.87915	1.22454	-1.19955	1.37571	-1.22983	0.539265	2.48706	1.50009	0.0828766	0.181349	0.408208	-1.31159	0.783721	-0.703035	-1.76433	-1.44761	-1.10229	0.352141	-1.69123	-1.3361	0.778428	-1.33913	0.861789	0.445466	-0.0156165	-1.88228	0.711862	-0.305129	0.129691	-1.25161
TG23	-1.32963	-1.23976	-1.33213	-1.93724	-1.39318	-1.58973	-1.6438	-2.33699	1.35652	-1.72178	-1.86729	-1.3009	-0.0214579	-2.38932	-2.37373	0.0908639	-1.78463	-3.29939	-1.73555	-3.30463	-0.575282	-1.54352	1.96291	-2.67077	-1.35827	0.601578	0.0973242	-2.23583	-0.840059	-0.869657	-2.34583	-0.851708	-2.41888	-3.06665	-2.94217	-0.494271	-0.597272	-2.05586	-2.00541	-1.09909	-2.27489	-0.953206	-1.63699	1.4031	-2.22036	1.69006	0.602992	-1.79879	-1.6951
TG24	-1.28892	-1.17966	-2.44401	-2.17367	-1.68506	-2.26041	-2.54856	-2.72609	1.09647	-2.57658	-2.8335	-1.15477	-1.13322	-2.72454	-3.23694	0.166608	-2.61698	-4.18802	-2.11849	-4.21239	-1.53491	-2.74224	2.45824	-3.52026	-1.35361	-0.294679	-0.633155	-2.79948	-1.60213	-1.8038	-3.2546	-1.62301	-3.06363	-4.05246	-4.07965	-0.468524	-1.78285	-2.17843	-2.89378	-2.03571	-3.60061	-1.74147	-1.50154	1.87588	-2.29922	2.02389	1.06311	-2.48754	-2.14137
TG25	-0.975913	-1.31477	-3.03516	-2.98134	-2.80377	-3.52105	-3.5095	-3.2274	0.991001	-3.21219	-4.27831	-1.43664	-2.02726	-3.61504	-4.60921	-0.197446	-3.55803	1.84325	-4.33437	-4.63592	-2.63494	-3.27823	3.68172	-4.56168	-2.18675	-1.53033	-0.992587	-3.66471	-2.948	-3.27896	-3.64273	-2.36429	-3.80978	-4.58197	1.36516	-0.7355	-2.70801	-2.51782	-3.33783	-3.1314	-4.44415	-2.93891	-2.85365	2.59164	-2.43096	2.79545	1.61206	-3.55218	-2.70305
TG26	0.726989	0.430455	0.419175	0.101341	0.700055	0.986147	0.151111	-0.0731763	0.346339	-0.290696	-0.0509217	1.43506	1.25962	-0.794993	-0.0789457	0.353763	0.170442	-2.07222	0.461453	-1.92104	1.31137	-0.859432	0.819826	-1.24814	0.863449	1.68655	1.22073	0.688999	0.409781	0.572797	-1.09946	1.1735	-0.35663	-1.95269	-1.75361	-0.893522	0.0905679	-1.61361	-0.851518	0.712117	-1.43043	1.01689	0.64713	-1.09268	-1.80513	-0.147591	-0.764759	0.585163	-0.884956
TG27	-0.792169	-1.07647	-0.253093	-1.47054	-1.33656	-0.579725	-1.04407	-1.98003	0.772613	-1.40216	-1.03409	-0.799703	-0.10595	-2.01521	-1.47508	-0.170143	-1.28931	-3.48702	-1.53435	-3.30534	-0.372228	-1.05266	0.927068	-2.68869	-1.36635	-0.193474	-0.173579	-1.56427	-0.74319	-0.568696	-1.89495	-0.230928	-2.07043	-2.92943	-3.007	-0.392661	-0.98125	-1.38283	-1.67954	-1.22988	-1.93629	-0.777255	-1.13602	0.215578	-1.6145	0.52877	-0.20646	-0.952389	-1.07619
TG28	-0.720877	-1.06194	-0.968039	-1.50898	-1.33086	-1.12111	-1.59631	-2.21193	0.635098	-1.84341	-1.71736	-0.738528	-0.813123	-2.09432	-2.16011	-0.152876	-1.8686	-3.77903	-1.68112	-3.88322	-1.08046	-2.08816	0.985263	-3.128	-1.2018	-0.798335	-0.587021	-1.83886	-1.24982	-1.16874	-2.64967	-0.798032	-2.57755	-3.50749	-3.60889	-0.526243	-1.58602	-1.41018	-2.35336	-1.93854	-3.18777	-1.33612	-0.98894	0.422026	-1.60499	0.705916	0.0716666	-1.23627	-1.11408
TG29	-0.838892	-1.17245	-2.28968	-2.69257	-3.10238	-2.98257	-2.8483	-2.72603	0.495982	-2.94859	-3.3945	-0.793484	-1.58395	-3.35938	-3.60781	-0.285263	-3.34623	-4.93472	-3.39977	-5.04385	-2.48438	-3.41207	1.50849	-5.19502	-2.19008	-2.04072	-1.20925	-3.13274	-2.37857	-2.55976	-3.58201	-1.74718	-3.91224	-5.02203	-4.91437	-0.725541	-2.72071	-1.91736	-2.79295	-3.24641	-4.75416	-2.75712	-2.38748	0.982626	-2.17059	1.2041	0.465961	-2.80289	-1.44502
TG30	-1.36757	-1.48126	-3.32714	-2.66068	-3.91243	-3.49274	-4.21207	-3.39557	0.546455	-4.47945	-4.62929	-0.82149	-1.70569	-4.55474	-5.02653	-0.481102	-4.29607	-6.68846	-4.64386	-6.9377	-4.01693	-5.09481	2.02763	-6.62208	-2.64928	-2.52107	-1.7335	-4.5828	-2.91985	-4.12425	-5.20221	-2.51534	-4.84391	-6.87723	-6.58602	-1.25561	-4.40683	-3.25528	-3.93226	-4.50348	-6.67899	-3.49963	-1.82355	1.65817	-3.78675	1.704	0.940732	-3.89997	-2.31528
TG33	-0.869219	-0.945805	0.0139008	-1.00912	-0.845871	-0.382377	-0.908673	-1.82445	0.307493	-1.43763	-1.29076	-1.19363	1.32591	-1.04721	-1.70533	-0.160924	-0.686025	-4.18996	-0.940432	-2.99082	0.371073	-1.3489	1.97405	-2.26428	-0.816892	1.76383	0.72285	-1.47708	-0.707968	-0.225431	-2.0955	0.429449	-1.21313	-3.15218	-2.56766	-0.771714	0.599747	-2.63023	-1.7025	-0.21784	-1.94084	0.0927057	-0.367357	0.997996	-2.78951	1.38709	-0.26323	-0.610874	-2.55622
TG34	-1.54133	-1.07853	-1.37924	-1.29588	-0.989325	-1.30992	-1.7087	-2.46452	0.412791	-2.09452	-2.15306	-1.4554	0.17085	-1.46806	-2.72196	0.192655	-1.78691	-4.49038	-1.30841	-3.72092	-0.622838	-2.33644	2.43505	-2.68299	-0.997105	0.713196	-0.305212	-2.14409	-1.25139	-1.02968	-3.04242	-0.633401	-1.96996	-3.80841	-3.35699	-0.452923	-0.538551	-2.47903	-2.5366	-1.31547	-2.96523	-0.909184	-0.605265	1.717	-2.54505	1.70445	0.422346	-1.22671	-2.6818
TG35	-2.03266	-1.14158	-2.74712	-2.27112	-2.35066	-3.08659	-2.84663	-3.0979	0.381782	-2.95264	-3.68937	-1.47355	-0.964255	-2.83823	-4.24046	0.285992	-3.24915	-5.78038	-3.08618	-4.6324	-1.97307	-3.461	2.97727	-3.94141	-2.12627	-0.511685	-1.15372	-3.25121	-2.04278	-2.37209	-3.74646	-1.74853	-3.33642	-4.66695	-4.70893	-0.292787	-1.86937	-2.43831	-3.04001	-2.7532	-4.5054	-2.20106	-1.85788	2.26986	-2.42924	2.00242	1.03524	-2.90774	-2.95134
TG36	-2.25909	-0.877533	-3.84227	-2.45515	-2.52733	-4.17057	-3.91784	-3.16431	0.483835	-3.35968	-5.57847	-1.41857	-1.75368	-3.51936	-4.35234	0.07163	-4.24528	1.98724	-4.04018	-5.02061	-2.98684	-4.78967	4.39181	-4.64737	-2.31425	-1.23862	-1.22269	-3.56803	-2.45081	-3.03716	-4.46385	-2.27108	-3.782	-5.34225	-5.34423	-0.401549	-2.99467	-2.32721	-3.72884	-3.45426	-5.75323	-3.03357	-1.50718	2.90714	-2.06383	2.559	1.47517	-3.29322	-3.25015
TG37	1.98728	0.144245	0.831034	0.365163	0.267079	1.10349	0.0735943	0.319173	-1.74919	-1.27876	-0.770085	1.02092	2.04624	0.00541031	-0.0215268	-0.158144	0.556954	-2.463	0.752236	-1.85632	1.40069	-1.21763	0.359669	-1.58932	1.22608	2.13761	1.70725	0.692843	-0.228139	0.129942	-1.64184	1.27641	0.175208	-2.87458	-2.25052	-1.87979	0.64092	-2.43374	-1.02317	0.95457	-2.09354	1.11585	0.686701	-1.61067	-2.69934	-0.190303	-1.39702	0.762718	-1.83444
TG38	-0.0313974	-0.53593	0.991592	-0.296127	-0.698883	0.719477	0.15192	-0.815047	-0.401371	-0.862297	-0.369731	-0.312777	1.34134	-0.331908	-0.0307382	-0.279406	0.216604	-3.39105	-0.43998	-2.46628	0.656613	-0.349791	0.88656	-1.83547	-0.33167	1.00179	0.682849	-0.584918	-0.463358	0.21355	-1.02317	0.991861	-0.4867	-2.29664	-2.07681	-0.563926	0.679079	-1.96195	-0.798708	-0.0263928	-1.41396	0.422986	0.186009	-0.334284	-1.97774	0.143196	-0.92028	0.200761	-2.1772
TG39	-0.589214	-0.746352	0.145328	-0.544577	-0.875398	-0.114866	-0.56166	-1.5164	-0.313619	-1.44168	-1.10446	-0.635034	0.534301	-0.725784	-1.1466	0.0945634	-0.723438	-3.35127	-0.948965	-2.8574	-0.235918	-1.39234	1.52841	-2.15476	-0.524293	0.189345	-0.135726	-1.24233	-0.982024	-0.591531	-1.86703	0.152895	-1.21804	-2.51937	-2.76169	-0.0394852	-0.171888	-1.59288	-1.52464	-1.06059	-1.96834	-0.42726	-0.161084	0.735814	-1.59246	0.689185	-0.234031	-0.318205	-1.79695
TG40	-1.04611	-0.577417	-0.608517	-1.12634	-1.73763	-1.14223	-1.26177	-1.93651	-0.118611	-1.80463	-1.83826	-0.527056	-0.162412	-1.51821	-2.22089	0.275977	-1.76598	-3.44329	-1.93437	-3.15784	-0.937924	-2.13249	1.77636	-2.78714	-1.41286	-0.689801	-0.610389	-1.69386	-1.31128	-1.24547	-2.22591	-0.32018	-2.00813	-2.78801	-3.06984	0.20192	-0.951345	-1.16943	-1.83891	-1.86459	-2.85685	-1.17652	-0.653313	1.14408	-1.22469	0.838047	0.306848	-1.05464	-1.58845
TG41	-1.46142	-0.324173	-1.59949	-0.975009	-1.64796	-1.77441	-2.03073	-1.95108	0.20795	-2.19997	-2.4437	-0.298004	-0.635873	-1.73058	-3.02581	0.420454	-2.54565	-3.82354	-2.12193	-3.71692	-1.7075	-3.03669	2.20005	-3.28748	-1.34299	-1.1473	-1.09442	-2.02768	-1.32868	-1.76425	-2.84279	-0.851465	-2.3841	-3.57795	-3.50897	0.137655	-1.66765	-1.17095	-2.11661	-2.38609	-4.26522	-1.85001	-0.18413	1.45737	-1.15155	0.997376	0.682728	-1.34568	-1.62146
TG43	0.291754	-0.0519576	0.43307	-0.325409	0.17522	1.1069	0.0989058	0.215717	-0.987858	-0.492945	-0.325907	0.897513	1.03389	0.660122	0.331316	0.127515	0.606748	0.385815	0.790867	-0.237041	1.07896	-0.440756	0.374269	-0.796256	1.03797	2.04379	1.0191	0.694363	-0.10086	0.373698	-0.496801	1.42206	0.700651	-0.437919	-0.0476637	-0.514027	1.55924	-0.374876	-0.097764	0.909304	-0.778344	1.21088	0.391108	-0.87018	-0.424972	-0.344649	-0.599191	0.990867	-0.285069
TG44	-0.265956	-0.900584	1.26187	-0.894249	-1.01706	0.586888	-0.597045	-1.20714	-1.33163	-1.56412	-1.30008	-1.44225	1.60285	0.381642	-0.972421	-1.00184	0.490462	-3.94528	-0.328655	-2.69321	0.556223	-1.57981	1.45268	-2.36952	-0.171255	2.22304	0.991246	-1.39278	-1.2436	-0.216816	-1.83661	0.942586	-0.157596	-2.81298	-2.27468	-1.0428	1.29332	-3.37826	-1.25415	-0.0827983	-2.01793	0.69379	-0.136759	0.136123	-3.00979	0.789233	-1.34612	0.38308	-3.03381
TG45	-1.20814	-1.08834	-0.261929	-0.779925	-0.866713	-0.572199	-0.942086	-1.78344	-0.881941	-2.0564	-1.85602	-1.90118	1.10107	-0.276548	-2.07795	-0.293916	-0.752435	-4.60717	-0.795139	-3.16655	-0.0963079	-2.33531	2.16	-2.57202	-0.39667	1.40945	0.287678	-1.84018	-1.49262	-0.901482	-2.76165	0.155753	-0.985956	-3.3622	-2.90328	-0.643055	0.546429	-3.16618	-2.05213	-0.775778	-2.486	-0.175019	-0.177921	1.37882	-3.06489	1.42718	-0.497725	-0.415671	-3.3931
TG46	-2.0262	-1.0851	-1.48262	-1.40238	-1.80561	-1.91858	-1.71659	-2.62572	-0.486485	-2.47609	-2.72573	-2.16561	0.291349	-1.50008	-3.42336	0.123221	-2.12019	-4.96575	-2.14651	-3.46413	-0.973339	-3.02213	2.70351	-2.90522	-1.60027	0.348477	-0.53885	-2.54089	-1.79117	-1.71954	-3.11272	-0.649045	-1.96658	-3.78099	-3.73108	-0.212558	-0.479105	-2.72804	-2.59562	-1.85673	-3.23755	-1.19058	-0.799984	2.04604	-2.65079	1.64391	0.330233	-1.61402	-3.31418
TG47	1.81733	0.0287022	1.89064	0.0210227	-0.282852	1.49898	-0.287078	0.0540938	-2.46111	-1.75026	-1.04432	1.01826	1.97045	0.437661	0.298214	-0.692359	1.1524	-1.83979	1.12533	-1.52642	1.17985	-1.18222	0.367969	-2.42099	1.29691	2.06125	1.66662	0.325444	-0.374543	0.0126758	-1.85133	1.40657	1.16093	-2.85993	-1.93556	-1.76217	1.23728	-2.6646	-0.535139	0.876964	-2.56794	0.923444	0.31521	-1.66374	-2.31555	-0.0478659	-1.30092	1.20889	-1.23141
TG48	0.486607	-0.690483	1.43093	-0.134822	-1.03409	0.790997	0.369368	-0.150685	-2.28224	-1.31507	-0.965277	-0.594825	1.91681	0.340767	0.428	-1.08419	0.923711	-3.95159	0.112526	-2.11196	0.996568	-0.55994	0.051519	-2.09479	0.243405	1.49726	1.41601	-0.550809	-1.2183	-0.118145	-1.23856	1.10114	0.0465426	-2.64331	-2.04342	-1.55495	1.33707	-2.92679	-0.53581	0.328337	-1.70789	0.590153	0.590002	-0.844516	-2.83497	0.0388162	-1.35753	0.425231	-3.12804
TG49	-0.308489	-0.782532	0.800662	0.0320821	-0.681077	0.524955	0.187959	-0.646401	-1.38301	-1.26649	-0.999232	-0.98052	1.29455	0.424917	-0.299148	-0.456046	0.172273	-3.58631	-0.223966	-2.30229	0.216567	-1.30077	1.13971	-1.93824	0.0706815	0.789568	0.433441	-0.83711	-1.20048	-0.457734	-1.58805	0.692047	-0.234757	-2.13997	-2.20371	-0.50061	0.931487	-2.49937	-1.03168	-0.41228	-1.75501	0.157335	0.488367	0.234362	-2.18393	0.415226	-0.950059	0.24765	-2.8394
TG50	-0.689626	-0.651707	0.246342	-0.349468	-1.42637	-0.249346	-0.215058	-1.36315	-1.17708	-1.56154	-1.46784	-0.863869	0.774436	-0.389426	-1.25761	0.0635503	-0.604283	-3.44231	-1.17249	-2.25321	-0.288616	-1.82279	1.7329	-2.04972	-0.850711	0.081021	0.0283458	-1.1269	-1.35033	-0.983536	-1.75634	0.403649	-0.800697	-2.17281	-2.62576	0.277207	0.317687	-1.79401	-1.44201	-1.21212	-2.08811	-0.286412	0.226724	1.16691	-1.6231	0.755591	-0.248457	-0.214419	-2.28703
TG51	-1.21896	-0.17611	-0.398149	-0.183489	-1.19734	-0.990212	-0.641947	-1.52405	-0.893627	-1.65072	-1.72084	-0.580649	0.538275	-0.567527	-1.83719	0.409435	-1.2745	-3.28955	-1.36953	-2.4114	-0.631456	-2.17725	1.91633	-2.13884	-0.77833	-0.112493	-0.369995	-1.42068	-1.15705	-1.2353	-1.78614	0.18535	-1.0011	-2.30227	-2.68959	0.683077	-0.0752972	-1.26275	-1.65402	-1.4623	-2.70316	-0.771503	0.532438	1.33738	-1.12778	0.435764	0.192766	-0.634362	-1.85641
TG52	-2.06328	0.0648679	-1.45849	-0.899684	-1.52255	-1.76064	-1.51724	-1.72689	-0.5036	-2.33672	-2.59816	-0.249323	-0.148903	-1.46775	-2.71394	0.575618	-2.10262	-3.62486	-2.0687	-2.99749	-1.25443	-3.19962	2.2659	-2.93144	-1.3129	-0.839806	-0.895702	-1.59141	-1.21222	-1.8604	-2.43998	-0.310836	-1.79796	-3.3111	-3.50772	0.741919	-0.938398	-1.10813	-2.0063	-2.12723	-3.96066	-1.40495	-0.117416	1.58751	-0.836122	0.650352	0.605216	-1.28491	-1.70808
TG53	0.901513	-0.355841	2.38155	0.398148	-1.17898	1.52876	0.420322	-0.761714	-0.627559	-3.12858	0.314205	0.158214	0.578133	-0.213656	-0.545841	-0.764948	0.871871	-3.96858	-0.467519	-4.23822	1.12989	-0.224758	0.569573	-2.04114	-0.499445	1.06418	1.69644	0.225868	-1.32179	0.189783	-1.83892	1.949	0.139425	-3.43882	-3.35926	-1.10654	-0.0186373	-2.25868	-0.499633	-0.664856	-2.01272	1.57586	-0.0862316	-0.918288	-4.59918	-0.482864	-1.62219	1.50463	-3.39031
TG54	-2.43567	0.0465258	-1.65458	-0.450288	-1.73413	-2.36601	-3.04311	-2.24514	-0.215269	-3.37921	-3.75434	-0.453589	-0.829582	-2.21112	-4.04456	0.50409	-3.47059	-4.62737	-3.0542	-4.45919	-2.51531	-4.48908	3.22005	-3.88403	-1.95546	-1.17066	-1.39274	-2.58253	-1.29864	-2.99276	-3.97262	-1.00349	-2.45617	-4.48734	-4.93396	0.222192	-2.04239	-1.69397	-2.89296	-3.10428	-5.68169	-2.14345	0.328473	2.06862	-1.28296	1.05126	1.02953	-1.94217	-2.53818
TG55	1.25857	-0.00222356	2.53651	1.34083	-0.635763	1.98154	0.23044	-0.646197	-0.339828	-3.02926	0.429022	0.206944	0.767061	0.644537	-0.966461	-0.499627	1.25127	-3.50239	0.353827	-4.05932	1.33312	-0.400924	1.26882	-1.6257	0.285751	0.971299	1.94735	0.40103	-1.59914	0.350601	-2.31836	1.89928	0.639623	-3.58844	-3.32009	-1.28076	-0.454336	-2.22577	-1.10207	-0.925135	-2.6481	1.80922	0.557357	-0.182355	-3.66182	-0.415032	-1.84314	2.47989	-3.11877
TG56	-3.34942	0.271071	-1.24314	-1.41258	-2.28127	-2.73641	-4.19188	-2.28438	0.288104	-4.01152	-3.95696	-0.87867	-1.8893	-3.29902	-3.9283	0.0954856	-3.36186	-5.04241	-3.80366	-5.22881	-3.29845	-4.56819	4.85176	-4.83614	-2.43746	-2.46817	-1.83199	-3.18502	-1.59735	-3.52088	-4.52317	-2.15716	-3.94758	-5.14803	-5.13438	-1.12737	-3.67147	-1.93378	-3.19586	-4.19539	-5.90688	-2.6757	-0.803457	3.01935	-1.05108	2.63815	2.06248	-2.14789	-2.83598
TG59	0.772891	-0.552255	2.64311	-0.448899	-1.3241	1.18031	0.238788	-0.50922	-2.88775	-1.8482	-1.14921	-0.422339	1.62817	0.172384	0.478905	-1.57498	1.07982	-3.53351	-0.10746	-1.74552	0.549821	-0.643305	-0.0429899	-2.82388	0.365135	1.65298	1.7994	-1.13807	-1.31038	0.0132889	-2.24706	0.966411	-0.788749	-3.26699	-1.95223	-1.42078	1.042	-3.28227	0.187033	0.131499	-2.04371	0.710473	-0.271714	-1.36788	-3.30796	0.172393	-1.20828	1.01141	-2.43577
TG60	0.169893	-0.791944	1.75717	-0.261724	-1.26379	0.480461	-0.037805	-0.960981	-2.6765	-2.79877	-1.75935	-1.2912	1.09469	-0.0336531	-0.354438	-1.41946	0.313132	-4.25726	-0.493118	-2.10231	-0.269776	-1.59514	0.559071	-2.64695	0.241274	1.07936	0.931874	-1.49901	-1.67995	-0.763249	-2.90486	0.312683	-1.40163	-3.56716	-2.65741	-1.12589	0.348908	-3.66139	-0.516193	-0.774806	-2.39128	0.0146395	-0.150601	-0.096025	-3.03292	1.03637	-1.04577	0.521414	-3.40464
TG61	-0.155449	-0.590523	0.67206	-0.276578	-1.53736	-0.185867	0.150703	-1.00033	-2.1052	-2.75529	-1.77342	-1.90338	0.728434	-0.585342	-0.730522	-1.02003	0.219989	-4.55077	-1.12433	-2.07803	-0.296637	-1.81327	0.875878	-2.10685	-0.280042	0.431654	0.81079	-0.649144	-1.55086	-1.14198	-1.56211	0.456155	-0.613231	-3.05206	-3.11385	-0.380028	-0.0269689	-2.86851	-1.07189	-1.20985	-2.04254	-0.115757	0.0531228	0.896374	-2.54601	1.17218	-0.328345	0.416776	-3.71181
TG63	0.864702	-0.728213	2.09533	0.730609	-1.07269	1.43043	0.786105	0.00424759	-3.27336	-2.28806	0.0362063	-0.280601	0.828883	0.705355	-0.221697	-1.16278	1.2777	-3.92337	0.379133	-3.66518	1.03065	-0.413928	-0.310839	-1.2641	-0.0477868	1.18889	1.87612	0.215035	-1.44045	-0.0139074	-1.49346	1.4681	0.58869	-2.77448	-2.38893	-1.8889	0.623902	-2.69912	-0.125012	-0.175072	-1.59639	1.55866	0.197396	-2.6777	-3.90157	-1.04907	-1.6115	1.7411	-3.98129
TG65	-0.379848	-0.825879	1.59944	0.850675	-0.709533	0.648864	-0.62696	-1.72325	-0.804429	-3.1284	-0.950475	-0.254653	1.25604	-0.226934	-2.04903	-0.49022	-0.896544	-3.3149	-0.940604	-4.2171	0.543554	-1.97246	1.27108	-1.82856	-0.625907	1.56178	2.03267	-1.1111	-0.868104	-0.894781	-4.21437	1.80011	-0.788878	-3.3948	-3.87426	-0.721469	-0.193951	-2.86274	-1.79168	-1.28617	-2.71391	0.388123	1.31964	0.474849	-3.92409	-0.454516	-1.59279	0.658896	-3.05386
TG66	1.59516	0.0775221	2.5291	1.05401	1.22031	1.20301	1.37508	0.312067	-1.04821	-0.0683027	0.870557	0.803964	1.64689	0.246862	0.845913	-0.107262	1.52423	-2.32912	0.828699	-1.4594	1.87959	0.708437	-0.207604	-0.433442	0.803117	2.32352	1.54994	-0.0472933	0.585414	1.36679	-0.590333	1.85615	-0.699958	-1.08635	-1.02489	-0.0589233	1.80545	0.15503	0.421504	1.22486	-0.14215	0.988009	1.30885	-1.4292	-2.07692	-0.835431	-1.09687	0.492583	-1.63271
TG67	0.729688	-1.01908	2.29305	1.80142	-0.676869	1.86209	-0.473773	-0.799274	-0.926835	-4.70404	-0.414106	0.224655	0.738138	1.02309	-2.22848	-0.565074	0.0994819	-3.94598	-0.0952759	-5.12325	0.0586811	-2.55002	2.28211	-2.00737	0.127387	1.52136	2.28211	0.168759	-2.00742	-1.25768	-4.00301	2.16811	0.795818	-4.60027	-4.89848	-1.73139	-0.659383	-2.78895	-2.00833	-1.7009	-4.41312	1.75891	1.46487	0.887864	-4.33734	-0.551419	-1.33928	1.99191	-4.06161
TG68	1.67997	-0.141246	2.77349	1.63583	1.21935	1.69371	0.638426	-0.0673779	-1.60068	-0.950507	0.413936	0.362077	0.991348	0.142487	-0.38376	-0.466706	1.04176	-3.339	0.369017	-3.05523	1.2592	-0.724717	0.560328	-0.888169	1.00752	1.72504	2.30996	0.659166	-0.0576333	0.337316	-2.34887	1.78056	-0.325962	-2.10006	-2.2745	-1.22708	0.649388	-1.37804	-1.17789	0.0775793	-1.92432	1.64104	1.5315	-1.86852	-2.44906	-1.1048	-1.9666	2.3149	-2.60466
TG69	1.39445	-0.0599203	3.27815	-0.628393	-0.456985	1.50108	0.612117	-0.468057	-3.10626	-0.899883	-0.516603	0.3388	1.61712	0.409279	0.71381	-1.17189	0.9892	-3.81927	0.527224	-2.04161	0.724118	0.130764	0.228501	-2.46122	0.372086	2.22145	2.36695	-1.29772	-1.81524	0.733138	-2.06305	1.21483	-0.836064	-2.83302	-1.1351	-1.35624	1.0948	-3.2729	0.265014	0.916465	-1.78667	1.35799	0.177161	-2.30848	-4.07879	-0.0661065	-0.765827	1.50021	-1.58984
TG70	1.15424	-0.167615	2.39587	-0.436062	0.0542045	0.930796	0.68034	-0.351964	-3.35716	-1.58516	-0.9462	0.309997	1.60595	0.395397	0.425502	-1.03098	0.473152	-4.15816	0.468422	-2.36551	0.642255	-0.758559	0.377902	-1.90008	0.768556	2.28113	2.22339	-1.11676	-2.04182	0.293001	-2.6663	1.05768	-1.28977	-2.97529	-1.70577	-1.29689	0.745081	-3.67771	-0.195694	0.76797	-1.82836	1.1162	0.573212	-1.22942	-3.88307	0.00697218	-1.42086	1.30814	-2.39175
TG71	0.363538	-0.646343	2.10912	-0.207044	-1.28611	0.462872	0.213087	-1.18451	-3.1186	-2.92401	-1.8322	-1.37274	0.905917	-0.367444	-0.529	-1.46163	0.119324	-4.57703	-0.859526	-2.61482	-0.491658	-1.64037	0.608373	-2.52205	-0.118023	1.32409	1.35565	-1.64443	-1.89892	-0.601147	-2.73984	0.416412	-1.73336	-3.74143	-2.55025	-0.789991	-0.373791	-3.66859	-0.571008	-1.15319	-2.74311	0.310467	-0.0382854	0.290762	-3.56557	0.933812	-0.862538	0.750468	-3.59992
TG73	2.15491	-0.181	2.7642	1.44136	-0.585244	1.52822	0.900036	-0.149106	-3.16338	-2.44273	-0.860522	-0.131163	1.0513	0.244781	-0.345332	-0.744355	0.870393	-3.90954	0.120385	-2.79169	0.596165	-1.06364	-0.217321	-1.6014	0.431281	1.7372	1.84287	0.280258	-0.721192	-0.0895323	-1.50497	1.48596	-0.380193	-2.74326	-1.62996	-1.21061	0.227664	-1.99039	-0.531513	-0.76383	-2.48398	1.32478	2.21435	-2.51763	-4.05767	-0.980033	-1.38042	1.82994	-3.25351
TG75	1.54052	-0.544637	2.97891	1.52198	0.236612	2.15399	0.674887	0.185882	-3.46929	-1.62687	0.261414	-0.0298036	0.858016	1.03222	-0.480229	-1.11827	1.53581	-3.27287	0.568859	-2.83447	0.455635	-0.940521	-0.36934	-1.61952	0.595562	1.43416	1.82112	0.618242	-0.829839	-0.173281	-2.11839	1.30249	0.308078	-2.27362	-1.82386	-1.67689	0.772218	-1.81574	-0.629308	-0.373725	-2.32846	1.6462	1.26296	-3.28719	-3.8411	-1.79948	-2.27489	2.67497	-3.29567
TG76	2.35686	-0.935876	3.0113	1.53761	0.935283	1.37862	1.5419	-0.14586	-2.04388	-1.2354	-0.0637738	-0.682641	1.53963	0.34837	-0.816578	-0.688854	0.746681	-2.98323	-0.0214075	-2.35656	1.75891	-1.04964	0.00852388	-0.747293	0.342351	2.16714	2.49524	0.147865	-0.223529	0.248621	-2.16606	2.85907	0.0644149	-1.74229	-2.06854	-1.10452	1.6945	-0.790607	-0.495591	0.117107	-1.43243	1.496	1.48126	-1.90837	-3.03306	-1.23604	-2.15486	1.72356	-3.06817
TG77	1.37272	-1.51674	2.90501	1.96382	1.01489	2.08136	-0.197987	-0.589332	-2.59698	-2.62199	-0.267981	-0.558816	0.693932	1.05972	-2.28641	-1.03227	0.715986	-3.14047	0.156501	-3.37192	-0.0349404	-1.9552	0.923498	-1.8078	0.392658	1.6434	2.55425	0.461669	-0.8603	-1.24773	-3.55739	1.59925	0.0903007	-3.25886	-3.26842	-2.09636	-0.0209326	-2.14257	-1.67682	-1.42966	-3.65592	1.62929	1.92122	-1.95764	-3.85102	-0.797433	-2.24102	2.67621	-3.7981
TG78	-0.471521	-0.343103	2.83217	-2.28504	0.304749	1.46855	0.786751	-0.0899661	-2.96968	0.0608679	-0.294678	0.81228	0.132764	1.22308	0.857931	-2.53096	1.07061	-3.5541	0.80617	-2.45592	1.37801	-0.826604	0.614589	-2.00485	0.745156	3.26189	2.87979	-0.892641	-2.50697	1.50829	-1.86823	1.91956	-0.191421	-2.09544	-0.831737	-1.11939	1.98456	-2.67867	0.658147	1.66711	-1.4912	2.20979	-0.261071	-2.6996	-3.53794	-0.752954	-1.36301	1.67937	-1.02349
TG79	0.93562	-0.222579	3.44718	-0.879706	0.0119212	1.29002	0.652887	-0.486102	-3.75143	-0.216565	-0.332439	0.439515	1.42709	0.892124	1.14399	-1.75913	1.31912	-4.39441	1.08461	-2.32612	0.877628	0.254149	0.622631	-2.21363	0.368959	2.53172	2.37284	-1.62348	-2.69961	0.720002	-2.2127	1.54634	-0.189539	-2.29629	-0.599666	-1.67296	2.00372	-3.63745	-0.0172842	1.45441	-2.22517	1.8369	0.194849	-2.92505	-5.10219	-0.171487	-0.849799	1.63245	-1.19461
TG80	1.12047	0.00241234	3.01554	-0.271123	0.621243	1.25588	0.772345	-0.598763	-3.77408	-0.749585	-0.629816	0.683891	1.52462	1.1276	0.583611	-1.22281	0.915016	-4.35798	1.24476	-2.37593	0.564529	-0.502685	0.984584	-1.88594	0.752921	2.6571	2.01882	-1.37457	-3.05145	0.493072	-2.46358	1.35941	-0.581312	-2.43579	-0.711725	-1.34882	1.27214	-3.97004	-0.150385	1.206	-2.20161	1.62676	0.761565	-2.43415	-4.60701	-0.258153	-1.21476	1.72755	-1.49362
TG81	1.17854	-0.411081	2.97777	0.0224805	-0.309332	1.21342	0.917971	-0.819127	-3.8326	-1.76514	-1.12106	-0.133569	1.61424	0.415526	0.0282572	-1.40594	0.472539	-4.30248	0.258879	-2.44483	0.283851	-0.967702	0.314506	-2.11777	0.384226	2.43554	2.18758	-1.78342	-2.40309	0.190801	-2.57164	1.27719	-1.15411	-2.77621	-1.22611	-0.926133	0.606774	-3.61381	-0.19871	0.192043	-2.40901	1.34303	0.83215	-1.22975	-4.6853	0.0645871	-1.23825	1.38381	-2.78475
TG82	0.159539	-2.48672	-1.27534	-3.72142	0.0999466	-3.46627	-3.37921	-3.60272	1.32415	-3.99761	-2.82879	-2.319	-1.82877	0.389446	-2.84155	-2.21722	-2.71418	1.52153	-4.49515	0.680576	-2.30285	-2.39858	0.569584	-4.93344	-2.80503	-3.08786	-0.575011	-4.56584	-0.101054	-2.9859	0.422699	-2.38454	-3.95467	-4.06443	-4.89058	-3.18075	-3.14171	-4.30333	-4.26123	-3.67871	-5.41768	-2.77147	-4.85049	0.0872781	-3.71327	2.26239	0.328555	0.54168	-2.07093
TG83	-2.71142	-0.790573	-3.02448	-1.36098	-1.67387	-2.92533	-2.48234	-3.02405	-0.306263	-2.98076	-3.59248	-1.65733	-0.308568	-1.81846	-4.28144	0.360722	-3.11365	-5.48223	-2.60547	-4.01462	-1.75788	-4.05163	3.22923	-3.26428	-1.74468	-0.0078359	-1.15454	-3.18795	-1.84231	-2.3893	-3.69753	-1.31973	-2.45973	-4.68095	-4.32047	-0.243501	-1.44423	-2.61009	-3.14026	-2.57202	-4.86807	-2.18744	-0.282818	2.37418	-2.38725	1.70047	0.786417	-2.47329	-3.32382
AC01	-0.373404	2.52197	-0.3143	-0.290381	1.52036	-1.30669	3.57325	0.347017	-1.19765	0.900072	1.25166	-0.0768179	-0.740411	-2.62194	0.195987	0.773954	1.10268	0.0084211	1.31387	-0.469696	1.35054	1.25496	0.41283	0.530866	0.277027	2.01288	-2.001	0.934481	2.11504	1.6712	0.573365	-0.00718264	-1.72009	-0.184364	0.861466	-0.24842	-1.7137	-0.549853	-0.0945762	2.16138	0.567798	-0.0699596	0.790464	-0.803561	1.03572	2.00418	1.28782	0.0375285	-1.35918
AC02	-1.8876	2.7839	0.609916	-1.21749	0.19428	-2.08556	3.36672	0.893794	-3.19064	0.186879	2.00142	-0.298208	-1.67812	-1.14365	-1.41795	0.805531	2.61402	1.35915	1.0176	-0.169535	0.820671	0.406535	-0.00149193	0.0224391	-1.79913	1.67033	-1.80339	0.714344	0.143549	1.99269	0.596321	-1.24267	-3.18717	0.291621	0.750265	-0.61956	-2.13112	-1.25787	0.0574333	1.90142	0.314833	-0.239634	-0.255451	-1.13663	0.260277	0.733521	-0.799041	1.08497	-1.08908
AC04	-1.79564	4.52319	1.42511	-0.695139	0.140257	-1.87485	2.80708	0.409911	-3.54879	0.163374	2.55131	-0.276283	-1.48883	-1.31245	-0.766468	0.123898	2.0464	0.395663	1.29211	-1.19852	0.671503	-0.0560891	0.232643	-0.842922	-1.0387	1.336	-0.735924	1.02438	-0.382283	1.21605	0.180922	-0.098649	-1.66925	-0.51341	-0.50537	-0.739638	-1.52492	-0.464965	0.519425	1.93852	0.171092	-0.153033	-0.070003	-1.69058	-0.765783	0.560998	-0.848035	1.58566	1.16145
AC05	-0.716673	2.40139	1.75877	-0.975918	0.279607	-0.76571	2.85865	1.12442	-1.46363	0.200035	2.51882	0.740151	-0.22303	-0.284314	0.327481	0.394257	0.355738	-0.586646	1.34751	-1.78515	1.52915	0.412929	0.310051	-0.442346	-0.37987	1.316	0.129364	1.6589	-1.03616	1.47828	1.06556	0.410456	-1.03849	-0.647161	0.244493	-1.25916	-1.41835	-1.04593	0.140562	1.98604	1.05905	0.729942	-0.096754	-1.18684	-0.917151	1.00106	-0.0268614	2.14666	-2.02406
AC06	0.281828	3.1715	0.97354	-1.5637	-1.07495	-0.832361	2.3403	0.924962	-0.453982	0.50892	0.911103	-0.199808	0.624552	-1.0591	1.81966	0.466069	0.139864	-1.11381	0.5952	-1.05852	1.35912	-0.119071	-0.349155	-0.239866	-1.62821	0.701951	-0.44825	0.832225	-2.342	0.813156	1.51972	0.00791711	-1.29842	-0.29642	0.191872	-1.23052	-1.24056	-0.678316	0.763072	1.7641	1.10898	0.272943	-0.50572	-0.716922	-0.481603	0.588389	0.166323	0.579543	-1.03786
AC07	-0.231425	-0.736093	-1.31745	0.477824	0.0810798	0.993352	0.179713	0.665861	-0.791157	-0.331367	0.392039	0.311787	0.349784	0.393819	0.602783	1.2083	0.634649	1.54319	1.33254	0.222269	0.200707	0.60476	-0.0995516	0.897018	0.913731	0.865503	-0.18846	1.19121	0.0860848	0.7175	0.603369	0.622357	0.735655	-0.782845	0.873721	0.3647	0.585105	-0.461129	1.68145	1.28084	0.601419	-0.378772	0.971051	-0.0463349	1.99179	0.645281	0.879396	-2.44613	1.10311
AC10	2.14424	2.51696	0.592963	0.477055	1.20611	-1.75959	2.2854	2.02856	-1.29445	-0.782966	1.39096	-0.605514	1.74382	-0.542466	0.399185	0.205803	-0.942767	-0.454365	1.29648	-1.46618	0.570553	-1.11579	-0.165094	0.207227	1.20108	1.55398	-0.150484	0.484112	4.60162	0.540227	-0.835091	-0.112795	-0.928053	-1.75946	-0.150935	-1.94065	-2.4576	-1.69347	-0.406567	2.57454	0.986942	0.649463	0.357569	-1.43589	-0.144482	0.599458	-0.505831	1.67448	-0.687666
BA03	-2.27649	0.553805	0.308605	0.262096	0.848529	0.617928	-2.07141	0.3893	3.02745	0.752669	-1.01583	0.495106	-3.26382	-0.951032	0.855884	0.674518	-1.77469	1.81685	1.10687	-0.00308022	-2.09786	0.86149	0.286881	-1.86372	-1.92873	0.348892	-2.78299	0.627283	0.194266	0.906406	0.691851	-1.98878	-0.964892	-0.249857	-1.59376	0.773493	-1.87041	0.956059	0.546436	0.379337	-2.11646	-1.59484	0.744092	-2.19084	1.14409	-0.584431	0.618511	-0.795128	-0.592252
BA04	-0.904306	1.71083	-2.4137	-1.02096	0.139278	0.820148	0.419439	-2.19401	0.511908	-0.205805	0.74953	-2.32229	-0.828125	0.365685	-1.76984	1.15373	0.602266	1.09985	-1.54901	1.18017	-0.264558	0.352068	-1.02352	0.895166	1.12554	-0.0386792	0.199177	0.30035	-1.10765	-0.307056	0.601867	0.39733	-0.0426886	1.10618	-0.802583	0.379195	0.0344795	-2.54906	-0.212061	-1.21843	-0.0792775	0.417412	0.177003	-0.69169	0.0805705	-0.878196	-1.15353	0.58022	0.737637
BA09	-1.8344	0.753445	-1.2089	-0.271179	-0.342424	-0.125707	-0.722875	-1.7779	2.82395	-0.94967	1.16621	-3.30816	-1.59327	1.34241	-2.34094	1.17376	-0.60237	0.641283	-0.540064	0.789076	-0.516909	-0.69402	-0.967599	0.603515	0.0911411	0.439868	-0.557368	0.706674	-0.762487	-2.24242	0.977073	0.161783	1.16764	-0.949032	0.32929	0.383261	-1.69844	-1.76502	0.0975213	-0.245794	-0.748783	0.985703	-0.36485	0.437891	0.786489	-0.530565	-2.83066	0.86539	0.0987545
BA10	0.810522	1.10431	1.04806	1.00155	2.90083	1.59064	-0.161069	-0.447552	1.07943	0.346612	1.41922	1.23456	1.6216	1.9796	-1.54581	0.617093	1.78735	2.5563	0.903065	2.0836	0.580014	0.11104	0.316556	2.08312	2.07378	1.02138	1.31429	0.396114	0.828236	1.56125	0.398202	1.17831	1.02129	1.30988	1.536	1.3574	0.427292	1.69551	1.24922	1.25801	0.342434	0.963634	0.918627	0.158591	1.71513	-0.879108	1.26413	1.57646	1.65719
FFA02	-0.269754	-1.01623	-1.70903	-0.832012	2.10733	0.389148	-2.3121	-0.36431	-0.324871	0.0264701	-0.237352	-0.725356	1.26037	1.05191	-2.02871	-1.67416	0.176981	1.07011	-1.7746	-1.66482	-1.09059	-0.130976	-1.93224	-2.37018	-0.448833	-1.11046	-0.53694	-1.84535	2.01312	-1.45515	-0.0940159	-0.313446	-0.422849	-0.0176541	-1.62133	0.461809	-1.44429	-1.78666	-1.26778	-1.24204	0.212956	-0.19135	-1.50582	-0.620649	-1.90406	-1.55847	-1.83134	-1.91477	0.181453
FFA03	-0.736482	-0.665499	-0.791195	-0.424821	0.236781	0.463266	-0.676702	0.317482	-0.211771	0.210002	0.567396	-0.426901	0.0852303	0.907231	-1.00968	-0.304982	0.128771	1.36001	-0.308452	-0.284369	-0.218715	0.287195	-0.97623	-0.303825	-0.433094	-0.66933	-0.248022	-0.705137	-0.193433	-0.395504	0.442491	-0.445997	0.18906	0.372666	-0.574784	0.764776	-0.568372	-0.30134	-0.552944	-1.03759	0.669208	-0.150886	-0.830935	-0.137843	-0.284515	-1.38625	-0.561745	-0.320022	0.571022
FFA04	-1.82928	-0.916664	-2.93316	-2.2013	-1.40978	-0.809519	-2.26981	-2.41582	-1.19176	-0.757548	-1.80039	0.0616685	-0.144004	-1.52172	-2.33346	-1.80775	-1.50105	-1.09835	-2.18484	-1.26671	-1.63032	-1.16903	-0.576856	-2.73971	-1.08578	-0.715793	-2.0917	-2.66385	1.34248	-1.55322	-1.59079	-0.49538	-2.28249	-1.47839	-1.56285	-0.863453	-0.471111	-0.879302	-0.0926571	-1.73439	-0.866085	-1.77769	-1.96827	-2.45959	-1.9142	-0.145177	-1.01586	-2.65303	-0.687394
FFA05	-0.075504	-0.361957	-0.725966	1.45995	0.647369	0.633639	-0.772789	-0.57586	0.305768	0.638653	-0.219721	1.28462	2.18226	-0.166015	-0.39027	0.208736	-0.264912	1.18462	-1.07916	0.189911	0.0273914	0.0713291	-0.731551	-0.449565	-0.309002	0.905185	-0.0670137	-1.16891	2.8178	-0.201756	-0.189574	1.49479	-0.000787641	0.304325	-0.11301	-0.189468	-0.238422	0.387288	0.514297	-0.52901	0.126685	0.225565	-0.234692	-0.638917	0.495878	-0.38699	-0.35066	-1.16048	0.742955
FFA06	0.365367	0.596027	-0.894185	0.560747	1.84727	0.339409	-1.50361	-0.454463	-0.219918	-0.306001	-0.789406	-0.572451	-0.0231959	0.47385	0.391911	-0.402081	1.45048	1.84383	-1.03444	0.405037	0.908383	0.0483329	-0.671914	-0.702631	-0.520644	-1.53397	-0.534069	1.12092	1.41011	-0.154047	2.77708	0.93156	0.220964	0.387059	0.971205	0.463078	0.0684487	0.829827	-0.525949	-0.591468	0.233831	0.0159742	0.810827	-0.712601	-1.27533	0.420892	0.209852	-1.24169	0.46571
FFA07	0.055112	-0.76091	-1.69298	-0.459684	1.13103	0.103548	-1.83417	0.125473	-0.669587	-0.198136	0.172886	-0.782719	0.871853	0.827916	-1.11695	-1.38827	0.274974	0.866496	-1.38134	-1.35908	-0.901935	-0.199879	-2.19747	-1.12406	-0.375858	-1.75519	-0.788222	-1.49264	1.08792	-1.58649	0.0446262	-0.682531	0.840283	-0.264998	-1.43089	0.0794045	-1.21273	-1.32948	-1.59287	-1.67754	0.472926	-0.683316	-1.68953	-0.797312	-1.84386	-2.43442	-1.60525	-0.893292	0.229167
FFA08	-0.8726	-1.4736	-1.14672	-0.0930689	-1.7933	0.0725361	-0.595765	-0.797358	0.371395	0.0107659	-0.13971	-0.359012	0.691834	-0.173588	-0.0712048	-0.515133	-0.336042	0.209932	-1.66666	-0.109881	0.398233	-0.605883	-1.08824	-0.884157	-1.45106	0.262995	-1.14688	-1.592	-0.23607	-0.886825	0.109919	0.569893	-0.055928	-0.0032618	-1.27962	-0.0227586	-0.0894023	0.168322	-0.186047	-0.938359	0.472059	-0.413352	-0.819961	-1.05617	-0.727133	-0.866743	-0.14307	-1.28188	0.321498
FFA11	-0.138448	-0.0228758	-1.20919	1.02357	0.611637	0.170244	-0.75021	-0.617599	-0.178749	0.238897	0.0477273	0.649417	1.04543	0.220489	-0.572235	-0.162298	-0.379469	0.638712	-0.676714	0.0339268	0.0317754	-0.244482	-0.380343	-0.0174553	0.40454	0.303176	-1.47456	-0.694342	2.40253	-0.635335	-0.824024	0.937998	-0.00558805	0.0685174	-0.124242	-0.240683	0.29914	0.460832	-0.0363588	-0.406246	-0.351195	-0.0644393	0.0427717	-0.455055	0.178877	-0.251487	0.0672879	-0.828157	0.478159
FFA14	-1.0751	-0.799252	-1.97861	0.281763	-0.266957	-0.233056	-1.45268	-1.44826	-0.529008	0.112767	-1.2677	0.465012	1.15017	-0.720106	-2.14632	-0.241055	-0.867483	0.925642	-1.36109	-0.239177	-0.874884	-0.694957	-0.383817	-1.04568	-0.0284249	-0.142837	-2.91377	-1.5515	3.26267	-0.950143	-1.2834	0.00533661	-1.03623	0.0550906	-0.269285	-0.526955	0.0929899	0.0339675	-0.511964	-0.995434	-1.27099	-1.68106	-1.01009	-1.47822	-0.181621	-0.426824	-0.346915	-1.80331	0.341755
FFA15	-1.26098	-1.45808	-1.10761	-0.0971482	-1.69373	0.434323	-1.72253	-0.995338	-0.404937	-0.317608	-0.293637	0.0215273	-1.44311	-0.563744	-0.454801	-0.180028	1.03724	-0.492425	-1.10413	-0.445773	0.794294	-0.808715	-0.896524	-1.52694	-1.70538	-1.61369	-2.0831	0.343003	-1.0781	-1.1744	1.86788	1.85955	0.656597	0.637166	-1.12385	-0.892456	-1.13039	1.45414	-0.998749	-1.43309	-1.23191	0.387594	0.807864	-1.19329	-0.349949	-0.147339	-0.40631	-0.709991	0.696935
FFA17	-0.891374	-0.0502715	-1.67243	-0.329398	-2.73801	-0.186553	-0.478375	-0.789451	0.517828	0.127341	-0.540374	-1.64492	0.56918	-0.893115	-0.467001	-0.488014	-0.615581	-0.530553	-2.17346	0.276474	-0.0673874	-0.568044	-1.70226	-0.939947	-1.36745	0.257988	-1.43238	-1.83337	0.102792	-1.31712	-0.441877	-0.258541	0.271377	0.355814	-1.72045	0.301895	-0.342174	-0.00219625	0.00488018	-0.930611	1.1974	-1.15394	-1.65741	-1.67982	-0.97317	-1.14718	-0.475392	-1.19283	0.862317
FFA18	-0.0982779	-0.711171	-0.443575	-1.49956	-0.211195	-0.943287	-0.607135	0.854599	-1.73754	-0.493074	-0.245425	-1.60267	-0.508124	0.403307	-1.68314	-0.24947	-0.0954317	1.23874	0.0450495	-0.832045	0.10556	-0.227746	-0.532545	-0.751843	-1.55713	-1.27586	0.430305	-1.09492	-0.0298428	-1.40462	-0.29154	-0.799736	0.164964	-0.13888	-1.06646	0.115413	-1.61144	0.136633	-1.03558	-0.56842	-0.310308	-0.303826	-2.03096	-1.257	0.324663	-0.578036	-0.200915	0.694749	0.235812
FFA19	0.461006	-0.985004	-1.0534	1.45607	-1.53594	0.0173037	0.0961948	0.243575	0.432979	0.177803	-0.367448	-0.674803	0.980428	-0.578288	-0.938846	0.190716	-0.700873	0.203891	-1.28785	0.377015	-0.0951976	0.0810801	-0.837859	-0.0250737	-0.181304	0.926106	-0.753896	-0.582893	0.823558	-0.677055	-0.684681	0.0419054	-0.770528	0.588466	-1.01385	0.0670593	-0.250306	0.297273	-0.569997	-0.765619	0.647092	-0.612939	-0.131448	-1.30844	-0.712589	-0.718504	0.517771	-0.896759	0.97215
FFA20	-0.595536	-0.547779	-0.671687	0.657348	-0.799977	0.0959209	0.445809	-0.232015	0.136724	-0.384688	0.371348	-0.166112	-0.413974	-0.446111	0.250542	-0.0720997	0.907465	-0.314954	-1.18054	0.130241	1.51173	-0.684362	-0.857428	-0.537557	-0.637552	-0.604223	-0.529136	1.16028	-0.343105	-0.430045	2.34012	2.02434	1.21446	0.209224	-1.50258	-1.00982	-0.405944	1.44102	-0.432103	-0.816899	0.523469	0.883939	0.799061	-0.585929	-0.0397236	0.539777	0.861831	-0.647628	0.402914
FFA21	1.5223	0.591616	-1.05158	2.27345	-0.224528	0.984319	-0.170296	0.0671851	0.731702	0.866697	0.410549	0.357209	0.056986	-0.349636	0.238117	-0.128637	-0.177155	0.555326	-1.434	0.744941	-0.788208	0.252839	-0.378022	0.00950181	0.0138895	0.654481	-1.19859	-0.976974	2.67669	-0.108609	-0.959804	-0.327259	-1.02224	0.526217	-0.19305	0.807903	0.28776	0.263058	0.643892	0.0583858	0.539864	-1.09392	-0.666261	-0.932325	-0.162911	-1.38236	0.374479	-1.60875	1.13281
FFA22	-1.10557	-0.843858	0.154849	1.49328	-2.61911	-0.105162	0.109366	0.611239	-0.118447	-1.00983	-0.400725	-1.15296	-1.69162	-1.23574	2.15316	-1.0475	0.957727	-0.509891	-2.63469	-0.227771	0.860219	-1.04637	-1.49492	-1.51276	-2.38933	-1.32396	0.508552	-1.16534	-1.0117	-0.313108	2.28183	-0.210619	0.552351	0.538955	-2.34058	-1.06335	-0.98725	0.0644455	-0.0777132	-1.34728	0.174053	0.269878	-0.892907	-1.96722	-1.26161	-0.512576	1.13511	-2.31368	-0.250353
FFA23	-0.0997981	1.83462	0.028629	1.32325	0.839237	0.732438	-0.418749	0.186281	0.169136	0.164222	0.862727	1.41823	-0.0979354	0.397407	0.8663	0.384607	0.36458	0.832624	0.0849495	0.619241	0.653149	-0.0390607	0.298008	0.222422	0.654148	-0.0869732	-0.759314	0.768373	1.87527	0.220315	0.655846	0.835241	0.615023	0.172787	0.314225	-0.196548	0.516959	1.21805	0.29755	0.21612	0.239451	0.709949	0.35994	0.47848	0.930331	-0.00349247	0.364766	-0.180332	0.659609
FFA24	-0.329369	-0.255352	-1.31903	0.333125	0.992708	-0.639342	-0.517004	-1.30802	0.182024	-0.141955	0.107424	0.421141	1.47422	0.0521934	-0.985358	-0.449598	0.431273	-0.545997	-0.158497	-0.460129	0.615955	-0.914627	-1.00048	-0.647749	0.671459	-0.683612	-1.33241	0.244175	1.46533	-0.72081	1.28236	2.16073	0.0723295	-0.531668	-1.09586	-1.13645	0.0219258	0.924447	-0.422967	-0.583492	-0.0993407	0.517881	0.54313	-0.834208	0.61473	0.722462	0.75671	-1.39293	0.0309639
FFA25	1.04231	-0.427406	-1.83598	1.76656	-2.08553	0.814221	-1.38995	-0.700301	1.12079	1.60204	-0.305203	-0.973412	0.0989635	-0.721921	-1.07227	-0.484614	-0.797887	1.08541	-2.25288	0.770194	-1.40171	0.332943	-0.574216	-0.291191	-1.21634	0.743499	-0.942018	-1.34165	2.70042	-0.549189	-0.296681	-0.472124	-1.55321	1.48498	-0.727359	0.678517	0.433678	0.344051	0.485434	-0.246728	0.906212	-1.73012	-1.00333	-0.988008	-0.626147	-1.07097	0.504391	-2.44672	1.57219
FFA26	-0.165045	1.04574	-1.09786	1.19815	-0.683672	1.30893	-0.351156	0.157587	0.338589	0.797068	1.61295	0.194924	0.0761547	1.00509	0.244387	0.118074	0.428563	1.09574	-0.355923	-0.0935674	0.601835	-0.0569982	-0.707133	0.231372	-0.277394	-0.676548	-1.33443	0.249343	0.016959	-0.465061	0.511327	0.747233	1.09842	0.596872	-0.77506	-0.0898664	0.63868	0.607089	0.504925	-0.683599	0.104215	0.888692	-0.450693	0.928509	1.53335	-0.275151	0.144353	-0.934301	1.04987
FFA27	-0.10489	-0.506789	-0.463195	1.49074	-1.61745	0.795086	0.0266214	0.762157	0.460714	0.213933	0.273673	-0.242389	-0.696339	-0.171767	-0.491733	0.395231	0.0536549	0.292405	-0.78515	0.405956	0.0818272	0.134346	-0.520727	-0.545409	-0.408968	0.0729833	-0.545424	-0.0863961	0.142828	-0.701314	0.399214	0.128945	-0.418326	0.633464	-0.615452	0.272945	-0.975765	0.866918	-0.86714	-0.587439	1.1431	0.347085	0.14221	-0.5405	-0.654993	-0.558757	0.225858	-0.677126	1.28063
FFA28	-0.0755981	-0.0571665	-1.12594	2.26095	0.711013	0.419341	0.0257793	0.303274	0.607592	0.755454	-0.427632	0.454973	0.750016	-0.0555992	-0.392693	0.55876	0.251241	0.94983	-0.583036	0.513503	0.0114931	0.0346112	-0.219033	0.186231	0.605623	0.341162	-1.33063	-0.0620709	2.56129	-0.305184	0.153422	0.877478	-0.216304	0.76114	-0.0152458	0.0526676	0.256003	0.882936	-0.127035	-0.309039	0.828635	0.379939	0.355876	-0.289423	0.210501	0.24795	1.01899	-1.14428	1.06525
FFA29	0.818635	0.370398	-0.356283	1.09404	0.385547	0.647471	-0.507559	0.35135	0.362604	-0.412141	-0.507158	0.715234	-0.204373	-0.939456	0.207884	-0.207205	0.440364	0.297116	-1.22509	0.610662	0.137923	-0.393224	-0.45611	-0.736379	-0.199148	-0.371781	-1.46594	-0.0927748	1.99182	-0.535539	-0.193966	0.934665	0.00158466	0.237581	0.195385	-0.204074	-0.253419	1.54768	-0.415954	0.202435	0.724177	0.227588	1.38541	-1.23669	-1.14484	-0.203357	0.489174	-1.6133	1.03145
FFA30	0.25278	0.695101	-0.157206	1.37655	1.54742	0.709826	-0.0180615	0.231141	0.386822	0.751551	0.452669	1.35455	0.586299	0.323925	0.295423	0.436988	0.595209	0.984773	-0.0567495	0.381268	0.27837	0.114561	-0.114742	0.0337182	0.6807	0.424985	-0.95804	0.100615	2.28732	0.0209439	0.36655	1.28286	0.313971	0.492938	0.640572	0.162376	0.58402	0.969235	0.307593	0.211022	0.399073	0.545997	0.649462	-0.310724	0.0702605	0.0850575	0.598192	-0.385555	0.943154
FFA31	0.0913363	1.02913	-0.488705	-0.816735	0.95638	0.626049	-0.0563629	0.202102	-0.824601	-0.154128	0.458779	-1.06741	0.770249	1.53799	-1.10069	-0.964321	-0.301275	1.29679	-1.31707	-1.2776	-0.727565	0.180093	-2.56244	-1.76857	-1.40039	-1.60891	-0.114467	-1.68244	-0.689182	-1.21586	0.395139	-0.254633	-0.0420851	0.44401	-1.46243	1.5623	-1.20747	-1.92676	-1.29957	-1.64224	0.524514	-0.0122977	-2.04954	-0.166174	-1.68072	-1.41727	-2.62424	-0.690546	0.114782
FFA32	1.56634	0.442793	0.0602608	2.32033	1.17033	0.105041	-0.128657	-0.199723	-0.578994	0.599485	1.09146	1.5818	1.57895	1.02043	1.08003	-0.805812	0.00809929	1.60746	0.233759	1.20004	0.576327	0.0504484	-0.173845	-0.192716	0.1357	1.00033	-0.209264	-0.208514	2.25729	-0.20562	-0.796696	1.97459	0.286325	-1.37916	-1.40782	-0.405102	-0.595622	-0.0413762	-0.00707035	-0.216955	-0.603874	0.930316	0.454333	-1.15819	0.0909091	-0.0432756	-0.248502	0.372786	0.484847
FFA33	-0.323328	0.664743	-1.13728	0.174412	1.53971	0.270413	-0.356834	0.136946	0.156823	0.569631	0.0755423	0.626503	0.405894	0.878628	-0.631951	-0.491583	0.0693347	1.04357	-0.555231	0.157742	0.0510279	0.219073	-1.01879	-0.885377	0.0711661	-0.027077	-0.691537	-0.3566	1.96999	-0.722187	-0.0051821	0.432268	0.118165	0.452838	-0.217942	0.282174	-0.00233579	-0.0347067	-0.466771	-0.426703	0.640015	0.025858	-0.534459	-0.344747	-0.444455	-0.763726	-0.359135	-0.678217	0.640161
FFA34	-0.619101	-0.549275	-1.43401	-0.297837	-0.965506	0.158092	-0.912231	0.319124	0.12731	0.176217	0.623986	-0.323571	0.136091	0.961475	-0.818925	-0.531198	-0.0371939	0.544954	-0.77214	-0.227272	0.487611	-0.265375	-0.995225	-0.574965	-0.932671	-0.0143847	-0.515796	-0.457424	-0.629776	-0.63579	0.330488	-0.277919	1.16115	0.227438	-0.988635	0.0402977	-0.272248	-0.517454	-0.853804	-0.515168	0.279694	0.172978	-0.698362	-0.420404	-0.363286	-1.55162	-0.772945	0.0858518	0.474354
FFA35	-0.365867	-0.591751	-2.42171	-0.0365861	-0.569579	-0.512413	-0.40033	-0.996393	0.894929	-0.208803	-0.719744	-1.33267	1.20224	-0.931849	-0.641745	-0.921421	0.0296062	1.21861	0.508637	0.535402	0.0891211	-1.11148	-0.928698	-1.06314	-0.515204	0.722636	-1.58229	-2.77058	2.11179	-0.873574	-0.511289	0.379037	0.0150667	0.19681	-0.400611	-0.0277285	0.0837651	-0.478748	-0.607634	-0.56296	1.15945	-0.333368	-1.7505	-1.51392	-1.75122	-1.23041	-0.458287	-2.45229	0.387751
FFA37	-0.739528	-0.985062	-0.696906	-1.23303	0.428448	-0.855376	-2.01233	0.350368	-1.14776	-0.708566	0.00756614	-0.930496	0.392902	0.586713	-1.10728	-1.9456	-0.215255	0.634386	-0.938999	-1.25531	0.357289	-1.0994	-1.3754	-2.11504	-0.695239	-1.49033	-1.09253	-1.35616	0.535773	-0.78124	-0.674056	-0.913332	1.33815	-0.800308	-0.633678	-0.430312	-0.132714	-2.2633	-1.01277	-1.85484	-0.566899	-1.19674	-2.19136	-1.65567	-2.3849	-2.61938	-2.35776	0.252851	-0.675966
FFA38	0.275287	-0.126319	1.05548	0.202259	-0.46945	-0.704271	-0.236515	0.0969507	-0.816561	-0.144873	-0.00408472	-2.10092	0.668635	-0.304794	-0.48938	-0.527979	-0.839845	-0.82661	-1.06071	-0.501374	0.645624	-0.416194	-0.819285	-1.67303	-0.852543	-0.174826	0.809834	-1.60516	0.594908	-0.190204	-0.405926	0.202055	0.74868	-0.376217	-0.698992	-0.417933	-0.243353	-1.04798	0.00128611	-1.8213	0.949189	-0.532151	-0.68404	-2.77855	-2.33264	-1.0957	-0.529215	-0.17686	0.362895
FFA43	2.25333	2.0974	1.40718	1.68714	-0.410921	0.124496	0.0199221	0.337406	-1.08337	-0.232634	1.78393	0.381271	0.866831	0.89107	-0.709053	0.967549	0.0174522	0.301479	-0.222531	-1.15418	0.552151	-0.310996	-0.763316	-0.530367	-0.286735	-0.918505	-0.0748627	-0.120309	-0.768541	-0.897796	-0.0354211	1.46267	-0.788036	-0.30847	-1.56398	-0.333856	-0.936454	-0.515336	-0.078602	-0.829874	-1.0412	0.645675	0.260967	-1.54028	-1.28695	-0.760241	-2.30268	1.83028	0.333159
FFA44	-1.25232	-0.966575	-1.54314	-0.459708	-1.35639	0.111604	-0.534702	-0.800257	1.02649	0.395378	-0.305786	-0.27492	0.323125	0.28797	-0.838589	-0.391103	-0.277286	0.0721465	-1.05183	0.24918	0.343976	-0.722537	-0.634347	-0.495707	-1.24046	1.55787	-1.14381	-1.45614	0.0278872	-0.195388	0.0653355	0.63264	-0.132949	0.266421	-0.235442	0.22645	0.819142	0.0692862	-0.211713	-0.240512	0.772199	0.017485	-1.38762	-0.957222	-0.596433	-0.761324	-0.410819	-1.25157	0.426097
FFA45	0.992317	0.0805392	-1.16728	1.68308	0.388633	0.0130916	0.125467	0.066082	-0.207702	0.193547	-0.211875	-0.109221	0.453104	-0.67725	0.131835	-0.00477982	0.368146	-0.151779	-0.574054	0.160307	0.496818	-0.138852	-0.632929	-0.437528	-0.279309	0.408904	-0.627976	0.464003	2.04887	-1.28059	0.695273	1.90532	0.442992	0.144119	-0.18271	-0.0422083	-0.230435	0.950328	-0.576569	-0.410962	0.759168	0.202632	1.08819	-1.10516	-0.676608	0.137528	0.478541	-0.175707	0.689604
FFA46	0.0415741	-0.0628346	-0.306735	1.03786	-0.188443	-0.0439584	-1.15597	-0.373046	-0.0204273	-0.404813	-1.62456	-1.20965	-1.47721	-1.12697	0.954023	-0.261025	1.03753	1.23314	0.523164	0.950225	-0.00591943	-0.388461	-1.94701	0.161672	-1.59923	-1.42405	-0.387985	0.0435735	-0.404902	0.0650058	1.80209	-0.236903	0.370137	0.632477	-0.727009	0.199734	-1.93812	0.237985	-0.818988	-0.103692	0.941516	-0.167321	-0.655483	-1.90308	-1.38676	-0.767912	0.154684	0.253291	0.699093
FFA47	1.72817	2.10583	0.523338	0.969817	-0.81768	0.792509	-1.02489	0.565069	-0.425738	-0.308371	1.69358	1.35273	-0.472118	0.0301153	-0.00185648	0.873153	0.566012	0.730638	-0.258673	-0.148951	0.632748	-0.581678	-0.204666	-1.25653	-0.778149	-1.0853	0.013055	0.381747	-0.523247	-0.900147	0.918077	1.35322	0.80039	-0.146853	-1.02601	-0.384467	-0.539981	0.630496	-0.114958	-1.16004	-0.736645	0.914589	0.536327	-0.508381	-0.300775	-0.518747	-2.27729	2.03334	1.10477
FFA49	0.800636	-1.53521	-0.999209	-0.203356	1.19576	-1.92753	-0.189107	-1.58128	0.987119	1.55316	1.44744	1.2956	0.83206	1.48525	2.53468	1.61414	2.59794	2.61734	1.90736	-1.39204	1.57097	1.66198	1.08737	1.54587	1.0391	1.10855	0.364703	-0.753758	0.994755	1.7069	4.55158	2.20786	1.75737	-0.670883	2.13924	1.57398	1.34569	0.894525	-1.51907	1.31904	0.328953	0.80155	1.06616	1.05851	1.94458	0.714751	1.16372	1.63749	-0.602657
FFAox03_FFAox04	-1.56491	1.02632	-1.32158	3.56634	-3.77915	0.808004	-1.19689	0.867217	0.783405	-0.677628	0.214029	1.66947	-2.89624	-0.674799	-0.284002	0.518134	-1.27904	-0.638731	-0.816105	0.415995	-0.569383	-0.151062	0.591993	-1.25852	-0.947594	-1.07776	3.55349	1.14613	-0.785997	-1.24705	-1.14132	-2.12412	-0.666313	0.161674	-1.85075	-0.954037	-1.56539	0.616535	-0.738739	-1.27825	-1.67761	-0.588664	0.665879	0.858039	-0.311066	-0.796071	-0.811157	-1.43965	0.0843613
FFAox05	-2.22333	3.74884	-0.108932	1.55858	-4.46099	1.77084	-0.405121	0.391821	0.974531	0.167988	0.930353	1.09586	-2.32003	-0.373968	0.932396	1.3399	-0.361046	0.0158286	-0.373	0.793018	0.195458	0.574345	0.823993	-0.558682	-0.214923	-0.383644	1.63834	1.19108	-0.602307	-0.836975	0.488135	-0.835011	0.0456091	1.25222	-1.54635	-0.0630278	-0.678096	1.47541	-1.1653	-0.744077	-0.761366	0.63189	0.00780365	2.12411	0.41975	-0.559857	-0.0856819	-0.204902	0.933404
FFAox06	0.843176	-0.23443	-2.35742	-0.817818	-5.75667	0.684273	-1.88584	0.961332	-2.15093	-1.76537	0.566645	0.767909	-2.28172	-0.557958	-3.68099	1.8434	-1.74662	-0.197461	-0.647226	0.53596	0.00870376	0.460679	-0.166468	-0.575061	-1.33348	-2.14221	2.73529	0.525146	-0.872591	-1.68615	-1.42404	-0.463155	-0.379089	1.00225	-3.07073	1.06826	-1.07403	0.557279	-0.409089	-2.26972	-3.07157	-2.61046	0.302333	-2.37196	-1.48992	-1.22124	-1.19814	-0.573783	0.878183
FFAox08	-0.167533	2.89636	-1.5313	1.59138	-1.27433	1.65865	-0.839247	1.16894	1.68611	-0.906878	1.74912	2.14865	-1.73176	-2.4802	-0.0268019	0.445153	0.384937	0.665077	-1.39869	1.40536	-0.205049	-0.20505	0.840253	-0.578565	-0.853828	-0.451769	-0.611128	0.848487	-0.842082	-1.54859	-0.642979	-0.0126072	1.29318	-0.196058	-1.44988	-0.282224	-1.55368	1.12917	0.509374	0.26709	-0.645887	-0.0569318	-0.0307947	-0.514683	0.982946	-0.425316	-0.311904	-0.482507	0.291403
FFAox11	0.327606	0.913244	-0.600319	0.345325	-0.340376	1.19049	0.172152	1.30795	1.40371	0.737775	-0.17654	1.73041	-1.4302	1.01222	1.50682	1.40217	0.409598	2.14431	1.43433	1.90368	0.461579	-0.33406	0.0311165	1.33977	-1.13783	0.63552	0.277425	1.52559	0.160728	0.0719764	0.323507	1.54019	0.138504	0.204438	1.66621	1.10095	-0.624248	1.56599	1.27988	0.566141	1.29792	0.35664	-0.29505	0.101939	1.17834	0.320639	2.41737	-0.695789	1.48815
FFAox12	-1.47217	-0.773513	-1.98958	1.51891	-1.19266	0.859915	-1.35032	-0.22221	1.5281	0.0516607	-0.450747	0.723574	-1.1796	0.26749	-1.25515	0.38319	-0.884193	0.458229	-1.22526	0.0977239	-1.0295	-0.114787	-0.436502	-1.11618	-0.745712	-0.641575	2.85274	-0.213576	-0.115236	-1.38386	-0.935903	-1.38219	-0.435515	1.05228	-1.3525	0.222663	-1.20933	-0.0975465	-0.686136	-1.23563	-0.908803	-1.17144	0.289332	0.249052	-0.554853	-0.227407	-0.467492	-1.61524	0.814824
FFAox14	-0.529294	0.971158	-0.0672232	-0.384231	-0.694023	0.789714	-1.62362	0.287437	3.25712	0.139763	0.413899	0.744833	-1.33467	0.23828	-0.316312	0.534223	0.349603	0.48017	-1.60367	0.619087	-0.644977	-0.0358453	-0.198135	-0.61826	-0.867016	-1.14069	-0.357692	-1.18089	-0.467223	-0.612903	0.401836	-1.19354	1.36717	0.461722	0.96292	0.0994915	-1.14755	0.13773	-0.258758	-1.10537	0.704688	-0.266331	-1.20619	-0.333842	-1.14302	-1.36361	-1.41009	0.461172	0.899163
FFAox15	1.6803	-0.784316	-0.105448	3.89294	0.826814	-0.54253	0.0553348	0.293517	-0.603457	-1.1496	1.54431	0.00632291	0.117496	0.03242	-0.816499	0.204964	-0.346443	-0.0332813	0.0640868	-1.08539	0.353465	-1.1593	-1.16009	-0.716979	-0.4977	-1.61407	-0.981966	-1.06777	-1.21041	-0.652471	-1.31711	-0.734476	-0.826977	-0.79918	-1.84005	-0.578386	-0.473847	-1.30974	-1.69963	-0.686442	-1.82767	0.060743	0.456415	-1.45543	-1.10959	-1.17714	-1.84446	1.09745	-0.219904
FFAox16	-2.38465	-0.80891	-1.7362	-0.605377	-0.481105	0.891772	0.24746	0.719786	0.816683	0.582705	0.319229	0.771801	-0.127942	0.334046	-1.49516	-0.404248	0.144503	2.98127	-0.805902	1.02229	-0.69836	0.745693	-0.137594	0.235629	1.70201	-0.198005	-0.324503	0.514431	1.80023	-0.21011	-0.665965	-0.661609	-0.258133	1.61628	-0.444785	0.32744	-0.541054	0.516947	-0.501134	-0.10964	0.528538	1.26654	-0.486667	-0.863851	0.172955	-0.268953	-0.852876	-0.7839	1.61696
FFAox34	-0.51666	1.4313	-1.58203	-0.224356	0.746534	0.729509	-1.53539	-0.032169	1.33242	0.395987	-0.0323216	-0.18379	-0.131372	0.13824	-2.27766	0.159309	-0.00529917	1.71669	-0.241188	0.404854	-1.03445	-0.289084	-0.751528	0.0592329	-0.195302	-0.947806	0.0265418	-0.878053	-1.35093	-1.28524	-0.783295	-0.985784	0.116036	0.678234	-1.07582	1.1309	-0.951964	-1.08213	-0.377392	-0.534986	0.363989	-0.719436	-2.53048	0.368411	-0.769169	-0.659749	0.841712	-2.47744	0.818821
FFAox35	0.0274684	-0.576123	-0.831943	-1.05694	0.507605	0.392824	-0.915803	0.0544606	0.575755	0.664968	-0.154514	-0.708043	-0.00646424	1.10083	-1.6572	-0.137183	-0.514385	1.14027	-0.732683	0.221713	-0.881977	0.674904	-0.96038	-0.211312	-0.376061	-1.09824	-1.16025	-1.17038	-1.0552	-0.53011	0.78175	-1.49012	-0.166823	1.06867	-0.4859	1.31281	-0.616139	0.00557372	-0.822243	-0.691585	0.281485	-0.562319	-0.977223	0.328438	-0.590931	-0.867137	0.566394	-0.901724	0.307896
FFAox37	-1.01286	0.958517	-1.8364	-0.201388	-0.00286566	1.1893	-1.32192	0.397768	2.00044	0.133587	0.203266	0.825049	-0.923238	-0.268002	-1.38541	0.430848	-0.724446	1.15002	-1.95313	0.823525	-1.61707	-0.207873	-1.21691	-0.880076	-0.94764	-0.489143	1.89085	-0.806642	-0.76575	-1.61707	-0.578149	-1.60238	0.074638	0.817937	-1.34858	0.0210509	-1.41728	-0.859329	-0.658868	0.091769	-0.281931	-1.03875	-0.536166	-0.147505	-0.784661	-1.10443	-0.696913	-1.72617	1.31115
FFAox39	0.564678	0.133413	-2.13188	0.0787902	-5.87853	0.584192	-0.955347	0.280402	-1.84667	-1.05012	0.72899	-0.483153	-1.10357	0.0818228	-4.40004	2.09845	-1.24424	-0.22637	-1.21068	0.017052	-0.1102	-0.3568	-0.646109	-0.369151	-1.21198	-2.91934	1.36393	-1.00645	-0.974449	-1.52535	-1.02793	0.430954	-0.74546	1.47019	-2.81659	0.7823	-0.185889	0.899593	-0.460067	-2.53945	-3.06269	-2.32925	-0.752892	-1.90622	-1.47657	-0.849274	-0.555173	-0.339789	0.370465
MAPC02	-0.953037	-0.0269595	1.90987	-0.0133965	-0.0262913	0.656834	0.397207	-0.85937	-0.0778366	2.05904	0.973954	-0.182782	-0.801198	0.0587504	0.818142	-0.141209	-0.328151	1.63878	-0.867849	0.0563732	-0.053324	0.593015	-0.514584	0.234775	0.196527	-0.413937	1.01367	0.00624264	1.38137	-0.216561	1.61484	-0.102048	-0.291403	0.373907	0.95241	-0.342237	-0.135994	0.0888751	1.07039	-0.177679	0.911566	-0.126661	-0.255244	-0.313713	1.00952	-0.579449	0.169825	0.777612	0.0827725
MAPC03	0.565052	-0.677914	1.36658	-0.0134534	-0.0293206	0.304911	-0.0183192	-0.237452	-0.547649	1.245	0.917717	-0.499355	0.540543	-0.191786	-0.332231	-0.389649	-0.0750159	1.49017	-1.04648	-0.173474	0.246028	0.637935	-0.379163	-0.198677	0.0174037	-0.323728	0.888973	-0.306214	1.00788	0.0894585	1.23818	-0.529878	-0.237764	0.020487	0.767604	-0.230365	-0.373577	-0.464328	0.233898	0.275558	0.597328	-0.557981	0.275587	-0.545871	0.562973	-0.605228	-0.276035	0.130217	-0.0455628
MAPC04	-1.48008	2.09008	-0.0099599	-0.370039	-0.328644	0.984444	-0.304149	-0.243984	0.972973	1.61271	0.076067	0.531949	-1.87337	0.260231	0.725873	0.18297	-0.289438	1.43882	-0.701193	1.13095	-0.354002	0.697686	0.239103	1.28988	0.289229	-0.90138	0.489585	0.874688	-0.41134	0.0453497	1.23587	-0.337541	0.930664	1.2786	1.01751	0.239282	0.481164	0.660273	0.628253	0.394264	1.215	0.128895	-0.436684	0.869978	1.34465	-0.408678	-0.100856	1.04132	1.56999
MAPC05	-1.23674	-0.498779	0.276977	-0.585642	-0.40966	0.284538	-0.0841231	0.207969	0.319655	1.14052	0.0292134	0.143449	-1.26425	0.49188	-0.497331	0.440503	-0.332281	1.58069	-0.424807	0.728373	0.0683654	0.560943	0.30748	0.719923	-0.298769	0.180765	0.683598	0.113511	-0.770953	0.174525	1.0983	-1.00124	0.191245	1.01479	1.33361	-0.185278	0.529874	0.166675	-0.380083	0.0784061	0.621849	-0.0769523	-1.31138	0.0653944	0.950225	-0.677644	-0.321401	0.951806	1.14774
MAPC06	-0.907945	2.14849	0.637243	0.144237	-0.31645	0.859954	0.454161	0.167654	0.259863	0.723101	0.14467	0.716341	-1.12011	0.27067	1.15351	0.958287	0.0195632	1.59425	0.204375	1.40662	0.354622	0.576662	0.402862	0.981647	0.112921	-0.288969	-0.0286301	0.707011	-0.0194056	0.629374	0.95372	0.221615	0.743708	0.70828	1.1732	0.411402	0.488866	1.09293	0.671939	0.154791	0.902613	-0.116225	0.228031	0.53852	1.45041	0.0586129	0.584548	1.19736	1.09069
MAPC07	-0.226186	0.344608	0.893726	0.344228	1.23366	0.38351	0.261147	-0.151235	-0.0530433	0.212566	-0.0806371	0.587309	-0.548405	0.311638	0.600424	1.03444	-0.0973831	1.39645	-0.0928606	1.0936	-0.0300367	0.532838	0.259997	1.05725	0.516969	-0.694102	0.18133	-0.237612	1.46606	0.600259	0.862947	0.121117	0.703266	0.49226	1.91556	-0.1919	0.160013	0.406881	-0.300706	-0.28018	0.0653733	-0.839141	-0.149766	0.348576	1.19737	0.103635	0.464836	1.40456	0.619868
MAPC08	-0.667893	-0.111724	-0.846366	-1.86915	0.546745	0.290959	-0.0458729	-0.503924	-0.148523	1.39575	0.354006	-0.772204	-0.542369	-0.666233	-0.942988	-0.537034	0.198653	0.698983	-0.882003	-0.13184	-0.66231	0.744488	-0.419149	-1.02606	-0.791781	-0.308437	-0.870116	-1.71383	0.316913	-0.247487	0.0791233	-0.24314	-1.08565	-0.317454	0.055407	0.2306	0.870995	0.0855333	0.475858	0.0407912	1.75014	-0.0720509	-1.06131	-1.20071	-1.72187	-0.304964	-0.389976	-0.973928	0.40872
MAPC09	-1.72559	-0.368061	0.265391	-1.92505	-0.48771	0.605418	-0.879881	-1.4855	-0.0790317	0.608478	0.342998	-1.02251	-1.89472	0.155546	-1.21024	-0.0319925	-0.962624	1.1875	-1.3938	0.423273	-1.26651	0.495014	-0.260059	-0.214822	-1.30119	-1.17862	-0.318412	-2.14514	-0.53979	-0.885542	-0.37734	-0.621369	-0.928067	-0.0630662	0.881815	0.0771559	-0.00763163	-0.255912	0.0432238	-1.12183	0.447038	-0.795276	-2.16676	-0.986598	-0.765121	-0.92733	-0.554139	0.335319	0.513536
MAPC11	-0.878562	-1.92938	1.55334	-0.208129	-0.475708	1.33787	-0.484631	-0.431797	0.559771	2.04834	0.139035	0.19734	1.13638	1.83483	-0.271018	0.759089	0.218528	3.98083	-0.674664	1.51505	-0.0539743	0.999282	-0.101314	1.54348	0.0651766	0.0137857	1.1182	-1.40731	0.502111	0.52786	-0.656254	-0.675157	0.939931	1.14082	2.3259	0.877667	-0.840892	-0.527333	0.301274	-0.29752	0.195956	-0.0820274	-0.566513	0.842623	2.94527	-1.56176	0.332468	1.38742	1.8798
MAPC12	0.462394	-0.179824	0.96598	0.797395	-0.244062	-0.375501	-0.977291	-0.382052	-0.792536	-1.47122	-1.73325	-0.779876	-1.59109	-0.703568	2.33815	0.172114	1.37871	-0.839652	-2.07017	0.246443	0.678776	0.413192	-0.666358	0.344648	-0.431671	-2.00728	0.446434	2.07077	1.20047	-0.448179	3.91753	0.239215	1.08678	0.278739	0.25706	-0.872674	-1.38604	0.852516	-0.332497	-1.44534	-1.78564	0.566058	2.02566	-0.741052	0.21165	0.516295	0.348239	0.696159	-0.435686
MAPC13	-1.243	-0.179013	0.460083	-0.233783	-0.262725	0.654736	-0.0265828	0.231755	0.0119028	0.168046	-0.129889	-0.137984	-1.87116	0.855284	0.197704	1.1551	0.12915	1.22946	-0.463117	1.0368	-0.437495	0.467549	-0.181818	1.30865	0.0431432	-1.38688	0.688523	-0.345891	-0.792162	-0.0876221	1.05004	-0.917254	0.990627	0.943861	0.946185	0.349409	-0.0696764	0.220895	-0.797059	-0.960704	-0.121113	-1.01582	-0.622824	1.06751	1.22549	-0.424985	0.33177	1.36679	0.763468
MAPC14	-1.17596	0.249741	0.859297	0.343924	-0.151415	0.516244	0.773084	0.42724	0.303758	0.668004	-0.0412331	0.924186	-0.937047	0.946684	0.684545	1.12232	0.342194	1.3494	0.391028	1.2044	0.323192	0.245712	0.365858	1.08429	0.254471	-0.0732398	0.306465	0.651134	-0.136508	0.964433	0.867958	-0.138017	0.711121	0.696349	1.54026	0.506361	0.58693	0.923612	0.484655	0.143772	0.493895	-0.147745	0.659464	0.541655	1.57543	0.0664718	0.770643	1.61865	0.685101
MAPC15	-0.220988	-0.383804	0.845677	-0.27124	0.733834	0.271391	0.6487	0.521525	0.22977	0.288539	0.280145	0.694141	0.633086	0.617837	0.698218	0.877821	0.799252	1.19382	0.155109	0.507296	0.69202	0.151812	-0.0334646	0.364353	-0.33235	0.551756	-0.198699	-0.190792	-0.273381	0.932479	1.02889	0.801501	0.079666	0.133831	1.56887	0.244332	0.646076	0.824794	0.534165	0.831791	1.02223	0.615743	0.677834	-0.0096762	0.634523	-0.106051	-0.0505544	0.440067	0.00316492
MAPC16	-0.919771	-1.11437	1.32029	-0.377736	0.240248	0.500631	0.424623	-0.218772	0.602963	0.103028	0.453138	0.0329791	-0.564726	1.37588	0.240359	0.966965	0.264307	1.9218	0.0550594	1.28986	0.30065	0.638207	0.0808066	0.893104	-0.593682	-0.279842	-0.0629087	-0.766677	-0.401301	0.68341	0.833509	0.198551	0.556761	0.716572	2.28382	0.606411	0.634423	0.594995	0.174846	-0.0810522	0.750464	0.00585302	0.0203469	0.28598	0.85605	-0.0735067	0.347151	1.47361	0.904415
MAPC18	-0.351132	1.02147	0.0695562	-0.0347089	1.05021	0.366158	0.179808	0.295969	0.253022	0.83312	0.247345	-0.272377	0.278276	0.838667	-0.508624	0.292455	-0.103736	1.59168	0.25017	0.822645	0.0661572	0.0690635	0.196337	0.49656	0.112595	-0.332382	-0.884283	-0.421532	0.300761	0.411585	-0.390562	-0.334915	0.556223	0.202615	1.35553	0.142436	0.477133	-0.00447633	0.165203	0.424259	0.550104	-0.0811286	-0.0692382	0.120759	1.01677	-0.330317	-0.0178373	0.971099	0.852581
MAPC19	-0.779419	-0.333402	0.465594	-0.679046	0.744257	0.336758	-0.680427	-0.36634	0.382817	0.108782	0.418768	-0.923542	-1.22146	1.33727	-0.993474	0.601973	-0.448075	2.00922	-0.0987017	0.994202	-0.0493388	0.439564	0.105368	0.639318	-0.38475	-1.10879	-0.437651	-1.08719	-0.952103	-0.0777058	0.0273169	-0.753114	0.765802	0.41964	1.60975	0.376561	-0.262148	-0.411975	-0.992037	-0.568007	-0.382671	-0.978797	-0.798149	0.218272	0.581495	-0.616327	0.0275328	1.30957	0.783346
MAPC21	-1.69674	-2.39088	-1.46445	-2.74307	0.379247	-0.301431	-2.21559	-0.854428	-0.872761	1.2218	-0.258565	-2.6308	-1.31283	0.497188	-1.7475	-1.17493	-1.19262	3.26195	-1.82065	-0.163412	-1.47588	-0.809032	-0.966065	-0.82677	-0.233525	-2.59886	-2.82974	-1.11189	0.806048	-0.490802	-1.06929	-1.59976	0.0121122	-0.659064	1.06645	-0.977459	1.20568	-1.37499	-1.0727	0.0468216	-0.53697	-1.88948	-2.56505	0.528586	0.325992	-0.827968	-0.550508	-0.538993	0.562139
MAPC22	-1.62831	-2.07292	-0.982605	-2.01121	-0.0887355	0.272843	-1.29299	-1.34783	-0.142018	0.523699	-0.0765848	-2.03402	-1.61462	0.981151	-3.01474	-0.0141801	-2.08364	3.5265	-1.28208	0.719482	-1.81306	0.0382254	-0.849824	0.453597	-0.284027	-1.25489	-1.30928	-2.9294	0.47188	-1.05395	-2.86482	-2.65115	-0.274618	-0.409485	1.53743	-0.191537	0.213713	-1.20391	-0.571831	-1.28809	-0.493395	-3.38491	-2.58499	0.222942	0.266512	-1.82447	-0.243578	0.547544	0.954148
MAPC23	-1.13745	-1.7926	0.598029	-1.77514	0.0233229	-0.00667222	-2.06166	-0.568822	0.0347481	-1.72527	-1.05183	-1.97439	-3.15292	0.564962	-1.15665	0.0700187	0.705878	0.716603	-2.02565	0.141244	0.152887	0.273341	-0.809497	-0.786006	-1.59956	-3.32202	-1.465	-0.57685	-0.288103	-1.29805	1.75432	-0.350756	1.15222	0.741739	0.804504	-0.183041	-2.31248	-0.305094	-2.37642	-2.38327	-2.48425	-0.574402	-1.03099	-0.971848	-0.739821	-0.363675	-0.790537	0.770077	-0.101105
MAPC25	-1.49822	-0.374665	1.24139	-1.06527	1.68065	0.0018516	0.656335	0.728153	-0.240422	0.0711736	-0.542535	-0.22628	-0.80141	0.911146	0.381801	1.69881	0.128458	1.01856	0.0368332	1.31995	0.0301408	0.625029	0.0350439	0.887579	1.21927	-0.785215	0.831524	0.0094809	0.802329	0.572629	0.380271	-0.394413	0.711549	1.08846	2.40759	-0.38473	0.731113	0.215368	-0.131807	-0.969588	-0.298653	-1.69524	-0.894614	0.057127	0.933799	-0.134853	-0.355141	2.24321	0.359451
MAPC26	-2.20757	-0.138678	0.961327	-0.883701	-0.550484	0.304191	0.890297	0.950995	0.506389	0.446484	-0.556286	-0.597064	-1.57671	0.657866	0.587061	1.8161	0.0713105	0.656477	-0.400041	1.26887	0.172551	0.133533	-0.0404632	0.955526	0.610614	-0.342143	0.453224	0.566053	-1.03571	0.391035	0.540766	-0.231481	0.762201	1.20941	1.19535	-0.513912	0.597135	0.583811	0.42884	-0.868579	0.00509445	-0.966303	-0.561464	0.222946	1.23073	-0.424955	-0.34788	2.17269	0.519392
MAPC27	-0.737254	0.315894	0.772594	-0.819727	-0.190538	0.227279	1.18099	-0.285965	1.05614	-0.459071	0.161335	-1.7945	-0.774765	0.475682	-0.506912	0.378776	-0.263311	0.825761	-0.618344	1.60663	-0.206903	0.6161	-0.482518	0.666966	-0.115783	-1.13723	1.1404	-1.24655	-0.197012	-0.000536338	0.0505279	0.176113	0.286507	0.766699	1.14192	0.523132	0.44375	0.226197	0.667499	-0.404256	0.929859	-0.685691	-1.62044	-0.152719	-0.115051	-0.254639	0.264583	1.1338	0.720402
MAPC28	-1.68325	0.662366	0.037327	-0.622077	-0.621573	0.649775	0.808537	-0.355292	1.58037	0.0924433	-0.323636	-1.07297	-1.28716	0.409242	0.468074	0.600566	0.133313	0.625359	-1.25157	1.32951	-0.539059	0.174347	-0.835912	1.02746	-0.0251571	-0.45569	0.648402	-0.441023	-0.239473	-0.324905	0.701884	0.15137	0.62362	1.0084	0.722891	0.364274	0.545767	0.649249	0.848763	-0.564198	1.63023	-0.377486	-0.741138	0.00394285	0.473976	-0.588588	-0.0126438	0.709	1.0905
MAPC30	0.963694	0.506828	0.382629	0.0850533	-0.0131562	-0.116782	-0.12798	0.203728	0.419282	-0.493618	-0.751011	-0.613109	-0.0501471	-0.69854	-0.707078	0.831677	-0.49288	0.424942	-0.752703	0.977214	-0.483628	0.623115	-0.198734	0.903724	0.321206	-0.501359	0.0874809	-0.359704	-0.495831	-0.197456	-0.462069	-0.548307	-0.158757	0.627471	0.516345	-0.100083	-0.350485	0.0928447	-0.491837	-0.221018	0.138096	-1.26761	-0.390576	-0.62036	0.111962	-0.613761	-0.0842559	0.511406	0.914647
MAPC31	-0.227248	0.824148	0.24832	0.602987	0.602925	0.988128	0.269361	-0.066279	1.41424	0.0822841	-0.375386	-0.483471	-0.81789	0.0238208	0.0820937	1.44011	-0.382721	1.02954	-0.47233	1.4683	-0.482381	1.20275	-0.111094	1.63708	0.858863	0.0625016	0.263966	0.353258	0.244377	-0.155964	-0.0562025	-0.0420572	0.163354	1.2692	1.01445	0.44723	0.130943	0.921187	0.265321	-0.445843	0.953063	-0.435125	0.463894	0.322684	0.58265	-0.284005	0.583179	0.91014	1.84839
MAPC32	0.0312624	0.6169	0.161751	-4.15303	0.426382	-1.79415	0.220505	-1.79986	0.217745	-1.94418	0.678067	0.526221	0.0626867	-2.44544	1.78786	0.844769	2.20239	-2.56311	1.13799	-0.788232	-1.03865	-1.73263	-3.44412	-2.10532	-2.44785	0.339177	0.939484	0.150937	0.225381	-1.87311	4.54259	1.76817	0.693923	0.362937	1.36986	0.804608	-3.58131	0.421793	0.577552	0.54967	-0.36418	0.277395	0.325097	0.289138	1.1752	0.626846	0.988437	-1.71362	-1.21589
MAPC35	-0.344845	-0.502853	0.977736	-1.10552	0.955685	-0.471884	-0.266795	-0.608205	0.755901	-1.62395	-0.484007	-1.98722	-1.62149	0.435014	-1.22095	0.570796	0.674289	0.406143	-1.1207	0.758893	0.0522068	0.134757	-0.441876	0.0230021	-0.569962	-1.78726	-0.0796445	0.028426	-1.31897	-0.459836	1.7741	0.204162	0.946163	0.267167	0.652098	-0.391843	-1.41205	-0.202364	-1.68807	-1.70108	-0.619044	-0.457602	0.0132367	-0.397983	-0.215249	-0.0498083	-0.0446819	1.87836	0.0838703
MAPC36	1.19977	-0.0586161	1.15049	0.982813	1.54665	0.302753	0.260702	0.284414	0.607035	-0.561162	-0.144738	-0.209368	-0.91662	0.571505	0.597113	-0.107666	0.414731	0.931484	-0.995599	0.798006	-1.02457	0.835482	-0.370758	0.459686	-0.317919	-0.769925	0.132721	-1.47896	1.08992	0.234583	0.121014	-0.416732	-0.0640665	0.512978	2.08338	0.756419	-0.900033	-1.01537	-0.371159	-0.715038	-0.384138	-0.891534	-1.12382	-0.718675	-0.0629773	-0.978097	-0.209264	0.942233	0.767819
MAPC37	1.2334	1.90009	0.803468	0.740887	0.972732	0.610895	-0.449688	0.684467	0.18981	-0.313469	-0.186715	0.481249	-0.648594	-0.0469039	0.0107459	0.666146	0.325401	0.454683	-0.267139	0.768437	-0.0771872	0.116805	0.0909921	0.309851	-0.492804	-1.04656	-0.663576	0.386287	-0.831649	-0.0741794	0.32308	0.0762875	0.350844	0.135116	0.305616	0.19452	-0.942795	0.616072	0.674582	-0.215703	0.432698	0.401152	0.0623446	0.111349	0.200104	-0.506648	-0.36615	0.642079	0.648093
MAPC38	-0.337917	-0.655676	1.32375	-0.104179	0.499387	0.49934	-1.39066	-0.196499	0.559022	-1.1012	0.193109	-0.539336	-2.20643	0.920188	-1.33956	0.799652	-0.154629	1.16573	-0.351361	1.02234	-0.19571	0.575462	-0.00998346	0.336066	-1.07046	-1.82439	0.036219	-0.983894	-2.07481	-0.252282	0.346994	-1.66999	0.603273	0.217995	1.19027	0.450539	-1.57864	-0.512146	-1.84886	-1.48337	-0.80844	-0.810759	-1.20714	0.117119	-0.215371	-0.759195	-0.302828	1.71187	0.568107
MAPC39	0.426178	-0.0151531	-0.35206	0.135976	1.56464	0.484129	-0.0685553	0.187511	0.215952	0.505277	-0.656271	-0.0825039	0.0987641	0.690781	0.0604745	-0.697495	0.815497	0.0928711	-0.849481	-0.669972	-0.64051	-0.549821	-1.1045	0.128731	-0.122156	-2.77237	-1.89316	-0.0237202	-0.982314	-0.3216	0.391204	0.214619	1.01508	0.000560272	-0.0906869	-0.564594	-0.524162	-0.364069	1.19218	-0.467069	-0.256701	0.668065	-1.43501	0.635241	1.22472	-0.660554	-0.925313	0.0550248	0.14823
MAPC40	-1.06206	-2.12724	0.554439	-0.953382	0.846475	0.476147	-1.2808	-0.698027	-0.204753	-0.562978	0.173659	-1.20998	-1.51648	2.12362	-1.41706	0.153336	0.292044	1.41868	-1.08625	-0.159177	-0.735102	0.246912	-0.807185	0.241214	-0.580232	-3.44095	-1.10712	-1.27356	-1.90087	-0.914933	0.335866	-1.24329	1.32203	0.300295	1.04966	0.237276	-1.01482	-1.42327	-1.81811	-2.13282	-1.18773	-0.342208	-2.26875	0.596571	0.886095	-1.02824	-0.599558	1.48011	0.283934
MAPC41	1.85746	1.80159	1.21178	0.620358	-0.217025	0.419091	-0.416175	0.280759	-0.666726	-0.300869	0.0888284	-0.128276	-0.565344	-0.561702	-1.24827	0.707707	0.509583	0.703847	-0.438962	0.874995	-0.151575	0.746674	0.209964	0.0842642	-0.547619	-0.205068	-0.491352	0.743047	-0.637345	-0.0371612	-0.092575	-0.328358	-0.421227	0.130887	0.310155	0.295953	-1.43924	0.558113	-0.0539419	-0.400441	0.471868	0.552409	0.312783	-1.24041	-0.246803	-0.328125	-0.0904007	1.1839	0.500658
MAPC43	-0.187724	0.394096	1.51497	-0.19467	-0.593944	0.572863	-1.14709	-0.0104826	0.0348573	-0.828187	-0.0878636	-0.626034	-2.17928	0.487609	-0.69413	1.16003	-0.142001	1.43832	-0.543336	1.09339	-0.480047	0.904134	-0.0224582	0.376164	-0.78797	-1.12917	0.290835	-0.176556	-1.54511	-0.264992	-0.0654626	-1.44661	0.089963	0.115947	1.65823	0.331219	-1.46657	0.0844622	-1.40021	-1.32178	0.0140312	-0.722966	-0.124564	-0.0716467	-0.303386	-0.68878	-0.340406	2.32889	0.85904
MAPC44	-0.309033	0.866353	-0.925783	-0.144587	-0.249994	1.27909	-1.48618	-0.197421	0.720208	0.325778	-0.148182	-0.754516	-1.72983	0.320422	-0.131718	0.851286	-0.0805142	2.41927	-0.826196	1.36624	-0.113573	1.15466	0.122982	0.73907	-0.294128	-1.57525	-0.426432	-0.358824	-0.945055	0.480556	0.986603	-0.372719	0.845691	1.28289	0.524107	1.21645	-1.05142	0.558279	0.0762419	-0.727732	-0.195652	-0.363275	-0.653305	0.794651	0.522879	0.0788526	0.136606	-0.958931	1.46514
MAPC45	-0.463916	-0.937835	0.910907	-0.283136	0.493392	0.46019	-1.22947	-0.0743445	-0.0947027	-0.431316	-0.456744	-1.04613	-1.46037	0.785853	-1.30951	0.897906	-0.0490996	2.12628	-0.587241	1.0916	-0.307987	0.674722	0.150153	0.399115	-0.461729	-1.27054	-0.202657	-0.632867	-1.24589	-0.257738	0.137635	-1.10574	0.0768946	0.324974	1.20765	0.387019	-0.728181	-0.208982	-1.29421	-1.20588	-0.550094	-0.56506	-0.569919	-0.170147	0.0775706	-0.647623	0.0862024	1.30131	0.578684
MAPC46	1.60381	-0.241783	1.0595	0.511385	0.533852	0.434828	-0.581596	0.0416256	0.487479	-0.920908	-1.0019	-0.145977	-1.00551	-1.11162	-1.36881	0.270284	0.336116	-0.365257	-1.78813	1.03145	-0.149349	-0.131425	0.258785	-0.103719	-0.995185	-1.1842	-0.961404	0.0963921	-1.45127	0.457275	-0.708591	0.30305	-0.645218	-0.141057	0.572287	-0.793863	-1.51987	0.997487	0.57205	-0.0807916	-0.684326	0.0675458	0.63569	-2.23471	-0.876681	-0.391291	-0.0435783	-0.139203	-0.141486
MAPC47	0.464725	-0.536455	0.617933	-1.17503	0.707419	0.41185	-3.43795	-0.984645	1.56312	-1.80704	-1.5034	-1.29517	-3.24757	-0.761102	-1.95029	0.128208	-0.510491	0.492293	-2.25024	0.942365	-0.973508	-0.102746	-0.773511	-0.231006	-1.74578	-1.38853	-0.792953	-0.807423	-2.40315	-0.965326	-0.899456	-1.44324	-0.355408	-0.3817	0.552447	-0.542186	-2.42821	-0.0320878	-1.99875	-1.41347	-1.63971	-1.33931	-0.717621	-1.53673	-1.88819	-1.6004	-0.737215	0.391515	0.100705
MAPC48	0.793861	2.06017	0.33086	0.623387	0.277333	0.699523	-0.588322	0.371236	0.122409	0.193434	-0.35905	0.369251	-1.59791	-0.181042	-0.193869	0.599321	-0.00235829	1.10091	-0.100103	1.22663	0.0923706	0.194399	0.392013	0.164114	-0.0951585	-0.364648	-0.652754	0.39869	-0.75657	0.428624	0.189503	0.22423	0.0773533	0.262781	0.648802	0.559451	-0.239733	0.477674	0.984805	0.0159036	0.127895	-0.24257	0.259229	-0.361216	0.288592	-0.300937	0.155646	0.401955	0.479495
MAPC49	-0.395115	-0.502086	0.566962	-0.78861	0.454527	0.616322	-1.11444	-0.462574	0.752887	-0.496885	-0.659926	-0.757959	-2.22651	0.236409	-1.29826	0.842961	-0.219722	1.19682	-0.692927	1.33853	-0.277571	0.212774	0.189666	0.649534	-0.4868	-1.03587	-0.728254	-0.793219	-1.78745	-0.184755	0.00873552	-0.679982	0.316122	0.302666	0.940262	0.362866	-0.715557	-0.500339	-1.00466	-1.06526	-0.674398	-1.11164	-0.95927	-0.588955	0.00494579	-0.485695	0.00798025	0.942085	0.397974
MAPC50	-2.5407	0.395361	-0.0225017	-0.486675	-0.0651444	0.726493	0.316123	-0.157277	0.834428	0.979872	-0.130434	0.712666	-1.70064	1.2887	1.06813	0.807829	-0.13885	1.13513	-0.219105	1.21085	0.137251	0.0367436	0.389851	1.45127	0.244904	-0.263107	0.361334	0.926395	-0.440674	0.526718	1.4982	-0.570535	1.20196	0.848058	1.87255	-0.320251	0.923767	0.435748	0.20651	0.19094	0.715927	0.173525	-0.594766	1.16496	2.18078	-0.400578	-0.23423	1.96098	0.91742
MAPC51	-0.160416	-0.309782	-1.12595	0.0306858	0.189945	1.03973	0.570329	-0.64314	-0.0132437	0.895618	0.0531669	-0.968811	-0.573226	1.27426	-0.146727	1.28102	0.407599	1.92084	-0.495839	1.563	0.147586	0.36373	0.580307	1.3055	0.0702364	0.105671	-1.31279	-0.17745	0.145974	1.0319	1.12173	0.447422	1.21993	0.901347	1.55023	0.40063	-0.36691	0.0562007	0.970506	0.211904	0.596791	0.318121	-0.0157469	0.336272	1.7127	-0.190213	-0.485786	2.56708	1.42859
MAPC52	-3.29903	-0.64438	-0.806512	-0.983697	-0.281779	0.459419	0.712812	-0.137525	0.222747	0.693434	0.000782351	-1.28577	-1.49155	0.882167	-0.432776	1.84983	0.332326	0.838885	-0.679114	1.57261	-0.0647705	0.544973	0.102124	1.36481	0.430973	-0.156188	0.362167	0.00114582	-0.234359	0.692463	0.830005	-0.325709	0.880345	1.15955	1.28707	-0.188265	0.0050126	0.237275	0.264002	-0.389349	0.0861432	-0.530392	-0.288993	0.348444	1.34569	-0.684501	-1.04606	2.38568	0.655707
MAPC53	-1.79615	0.44446	1.56681	-0.123501	-0.300875	0.12438	0.159633	1.20071	-0.426287	-0.104578	-0.938461	0.264556	-0.772672	0.684801	1.16983	1.35535	0.0492644	0.124712	-0.314032	0.902441	0.134742	-0.185767	-0.450391	0.334508	0.589001	-0.759302	0.784555	0.404657	0.404404	-0.061467	-0.111118	0.106091	0.636108	0.250897	0.87631	-1.26332	0.57163	0.230934	0.336222	-0.612129	-0.213924	-0.86088	-0.53687	-0.6153	0.385261	-0.507307	-0.419223	1.56864	0.0160442
MAPC54	-1.65833	-0.349969	0.519852	-1.54713	0.305958	0.388139	0.39862	-1.51583	1.10616	1.01513	0.638961	-0.865261	-1.43108	2.17455	-0.595384	0.119649	-0.153496	1.73593	-0.346516	1.17153	-0.0322005	0.347068	-0.0852509	0.833768	-1.1401	0.415544	-0.187816	-1.5926	-0.738149	0.33703	0.679865	-0.0666392	0.445158	0.80282	2.98008	0.138125	1.26024	-0.146763	-0.0370135	0.14027	1.13566	0.411452	-1.28447	0.082039	0.716072	-0.669691	-0.468253	0.922337	0.52489
MAPC55	-1.1302	-0.451237	-0.278593	-1.48876	0.878421	0.296999	0.597175	0.0996355	1.07941	1.25354	-0.190143	0.474122	0.164096	1.03746	-0.0244116	0.186436	0.607819	0.638898	0.323279	0.792246	0.623542	0.0768325	-0.0166202	0.0774117	-0.0456229	1.18721	-0.114015	-0.57774	-0.0542942	1.27899	0.856506	0.171698	-0.0380289	0.332453	2.2819	0.119043	1.80306	0.870502	0.0882294	1.27945	1.86161	1.1441	-0.0312468	-0.00785525	0.765465	0.0340276	-0.12712	0.257032	0.379428
MAPC56	-0.207642	-0.925704	0.415548	-0.751714	0.222345	0.113177	0.996381	-0.714542	2.19933	0.149123	-0.234172	-0.452677	-1.14392	0.611975	0.588975	0.286731	-0.113921	0.48548	-0.8685	1.61951	0.0654371	0.316055	-0.0389523	1.09802	0.225613	0.539293	0.0872699	-0.735883	-0.0169191	0.615473	0.84372	-0.660667	0.132101	1.05625	1.54069	0.368198	1.14133	0.903468	0.501765	0.094829	1.44932	0.11699	-0.415334	0.00589971	0.23806	-0.360395	0.15494	0.725703	0.855443
MAPC57	-1.76556	0.378134	0.666525	-0.829537	0.703583	0.187873	0.604375	-0.228277	0.733841	-0.352296	-0.894181	-0.433219	-0.67003	0.131911	0.779881	0.740042	-0.306485	-0.0186246	-0.813441	1.45601	-0.0411848	0.202256	-0.727117	0.553549	0.381183	-0.5374	1.00794	-0.379794	0.877109	0.261794	0.144783	-0.0846545	0.58909	0.551073	1.35851	-0.333324	0.830314	0.486839	0.955018	-0.59372	0.820051	-0.779032	-0.538959	-0.224482	0.57828	-0.0802453	-0.0195897	0.999597	0.741445
MAPE06	-0.986624	1.26036	-0.459065	-0.3686	0.375027	0.617819	-0.298188	-1.20261	-0.136907	1.71806	1.20605	-0.690113	-1.69102	-1.06317	1.59939	-1.44583	0.398292	1.0452	-0.840664	-1.33392	-0.243617	0.420443	-1.10313	-0.26471	-0.590917	-0.0530197	-0.122632	-0.214646	2.44762	-0.241396	1.73016	0.454226	-0.129807	-0.174542	-0.499436	-0.487051	0.0856676	-0.39531	-0.218915	0.0533754	1.63281	0.253632	-0.808678	-0.60419	0.975247	-0.227483	0.156553	-1.52495	-0.242531
MAPE07	-0.822335	-1.16747	-0.0750647	-0.392821	-0.544157	0.631272	-0.199052	-0.577845	0.513079	0.719005	0.533055	0.181044	-0.773408	0.317851	0.478769	0.492853	-0.109569	1.5505	-0.536163	0.18204	0.184684	0.0381755	-0.113974	0.993137	-0.595979	-0.0220116	-0.241715	-0.11222	0.271761	0.321232	1.49864	-0.0146979	0.333142	0.467498	0.834982	-0.563938	0.175933	0.324301	-0.404991	-0.138241	0.290601	-0.482491	-0.276122	0.0129538	1.03921	0.0499578	0.205166	-0.0567647	0.98747
MAPE08	-1.63602	0.174811	-0.11156	-0.0792019	0.107539	0.92513	0.171489	-0.262057	0.737165	0.735979	0.600464	0.708551	-1.51104	0.527776	1.08708	0.405102	0.192189	1.45703	-0.047389	0.350534	0.0695514	0.235227	0.110657	0.998731	-0.173768	-0.130745	-0.483841	0.301568	0.66749	0.68297	1.67333	0.343553	0.307749	0.447123	1.28012	-0.24375	0.534581	0.704869	-0.0582766	0.231825	0.811897	0.246125	0.226397	0.455201	1.45838	0.39874	0.337321	0.264144	0.901714
MAPE09	-1.01196	-0.577338	-1.96614	-1.46038	1.72435	-0.317738	0.470903	-0.848006	0.201761	1.97249	0.916897	-0.353483	1.56915	0.211326	-0.188454	-1.12449	0.000390198	1.44466	-0.944322	-0.266693	-0.0270647	0.754749	-1.07507	-0.539882	0.351397	0.432037	-1.43399	-2.50805	3.66202	0.610297	-0.1491	0.0588911	-0.628161	-0.702682	1.3998	-0.407986	2.57559	-0.278413	2.30509	1.48711	2.56512	-0.399793	-1.2307	-1.49234	-0.17543	0.141901	-0.47535	-2.54482	0.143412
MAPE13	-0.664206	-1.92051	-0.0508049	0.0830065	-0.121175	0.902956	-0.312754	-0.102377	0.269204	0.0971056	0.555006	0.0579741	-1.17354	1.20596	0.793815	0.304191	0.294077	1.44227	-0.416615	0.0481498	-0.241492	-0.0733789	-0.33586	0.875555	-0.448984	-0.87281	-0.0837605	-0.0837817	-0.257598	-0.151805	1.91171	-0.57521	0.581154	0.673566	1.08526	-0.3384	0.509602	0.453816	-1.22236	-0.689168	-0.326969	-0.188975	-0.415966	0.975915	1.27469	-0.372436	-0.30177	0.422312	0.709507
MAPE14	-0.401932	0.341381	-0.432445	0.42658	1.59566	0.807491	-0.173142	-0.0114241	0.289814	0.280145	0.186911	0.947609	0.102286	0.847691	1.20153	0.128208	0.557674	1.38809	-0.124776	0.0842839	-0.270239	-0.0584999	-0.251134	0.543567	0.46745	-0.362111	-0.56673	0.360418	2.05945	0.214458	1.34745	0.22101	0.605206	0.452149	1.59595	-0.394375	0.725638	0.67302	-0.156561	0.119639	0.42763	0.245165	0.2783	0.590611	0.984182	-0.0438509	-0.0609816	-0.0650389	0.817142
MAPE15	-0.1286	0.465182	-0.771348	-0.209033	2.08578	-0.400189	0.887919	0.23441	0.604853	1.07274	0.369964	0.145514	1.79441	0.495092	1.42602	0.650906	0.732696	1.1351	-0.184645	0.613654	0.7448	0.380049	-0.250979	0.771185	1.15331	1.29948	-0.846543	-0.984181	3.09078	0.832409	0.732728	0.962273	0.00831971	-0.220492	1.8654	-0.346627	1.37642	0.714303	1.8332	1.58888	2.07161	0.166891	0.649695	-0.238109	0.764341	0.301482	0.119484	-1.815	-0.0904725
MAPE16	-0.686969	-1.03267	-0.26244	-0.412196	2.08153	0.270189	0.162431	-0.742814	0.582914	0.22492	0.271878	-0.455607	0.0593941	1.32484	0.488705	0.0412891	0.579543	1.39993	-0.611334	0.24473	-0.304401	0.555502	-0.928341	0.610436	-0.111758	0.0640708	-1.03834	-1.9529	2.68698	0.217692	1.10815	-0.250452	0.174572	0.390225	2.32138	0.331241	0.405807	-0.0879119	-0.682374	0.0921509	1.10105	-0.00904908	-0.323097	-0.143161	0.661937	-0.167981	-0.204327	-0.783731	0.548473
MAPE18	-0.586942	0.535404	-1.24093	-0.519343	0.855182	-0.286878	0.437384	0.0463626	0.437039	1.38233	0.828281	-0.583118	1.29152	0.818939	-0.109841	-0.23544	0.0382842	1.90088	0.245722	0.40259	0.335299	0.23968	-0.296097	0.391462	0.57692	0.636906	-1.9297	-0.798835	1.67334	0.865129	-0.719617	-0.31823	0.0064721	-0.123558	1.29889	-1.18747	1.72288	-0.06888	0.986825	1.44342	1.71741	-0.25941	-0.740809	-0.159818	1.10244	-0.0307966	-0.413472	-0.517284	1.14811
MAPE19	-0.612587	-3.24764	-0.402957	-0.637016	1.28731	-0.0171103	-0.262429	-0.261816	-0.23314	0.123754	1.06872	-1.26728	-0.742776	2.0475	-1.58341	0.153001	-0.298746	2.22748	-0.148382	-0.111143	-0.168671	0.383307	-0.345402	0.2097	-0.617234	-0.512806	-0.692137	-2.1252	0.00967862	0.329606	-0.0206271	-1.65909	0.129276	0.154255	2.06342	-0.0307246	0.243004	-0.966242	-1.8422	-0.669807	-0.14738	-0.85979	-0.966982	0.0361427	0.594283	-0.818745	-0.649057	0.666906	0.417251
MAPE22	0.205017	0.212824	-0.838128	0.464817	0.478027	-0.0722341	-1.3965	1.50389	-1.61344	-1.2292	-1.2041	-1.24698	-0.360497	0.540295	-0.591594	-0.161371	1.41325	0.716356	-1.15645	-0.660775	0.953502	0.593472	-1.68402	-0.997124	-0.85184	-1.48766	-3.21804	0.351978	-0.177132	-0.861984	2.10492	-0.0153995	1.21014	0.910063	0.526199	-2.20583	-0.569253	0.346743	-1.58599	-1.59541	-1.17355	0.384474	-0.601232	-1.73139	-0.66104	0.407087	-0.700897	-0.360774	0.463537
MAPE28	-0.602474	-0.624007	-1.25388	-0.626122	1.77286	-0.989605	1.51466	0.251801	-0.289203	-0.140021	-1.29635	0.153599	1.08062	-0.854798	1.71723	-1.09293	2.55903	-0.580979	-1.06224	-1.0586	1.0485	-0.437804	-1.27222	-0.388122	1.0335	-1.54061	-0.743724	1.44183	0.829707	0.0625849	2.87378	2.43727	1.34511	0.264296	0.0069203	-3.93532	-0.352112	1.17936	0.209408	0.0626575	0.524084	0.764926	1.00627	-0.894684	0.485117	1.96173	0.700949	-1.40988	-0.929016
MAPE29	-1.20936	-3.40054	0.123925	-1.05907	0.906324	-0.637374	0.440917	-0.160117	-0.49561	-0.930575	-0.00233015	-1.73241	-1.8087	0.947982	-1.1767	-0.0886741	1.85352	0.170656	-1.14307	-0.432091	0.520548	0.27819	-0.965665	-0.450305	-0.518486	-2.893	0.20743	-0.169517	-2.41323	-0.42055	3.18248	0.0187861	1.57779	0.602032	0.716624	-1.88188	-1.4656	-0.245772	-3.74861	-2.70671	-1.05979	-0.136411	0.147237	-0.415787	-0.154558	0.438639	0.10733	0.931087	-0.571268
MAPE30	0.0143138	0.146241	0.0526114	0.721995	0.550601	0.562171	0.535182	0.51186	0.430425	0.45094	0.00213803	1.32683	-0.0703705	0.167012	1.09177	0.92461	0.754676	0.863731	0.298901	0.404283	0.754008	-0.0822808	0.433651	0.894615	0.197083	0.114057	-0.521297	1.07493	-0.36283	0.472151	1.06009	0.757706	0.506349	0.542136	0.619187	0.0925323	-0.0387892	1.4172	0.75949	0.640148	0.651823	0.593599	1.09583	0.491151	1.21951	0.111198	0.401603	-0.430579	0.73369
MAPE31	-0.684692	-3.27692	0.183813	-0.518982	0.253022	0.173621	-0.599293	0.521346	-0.151602	-0.652405	0.36215	-0.257688	-1.49254	0.700153	-1.01998	0.431244	0.108669	1.15551	-0.233935	0.111344	-0.138346	0.275503	-0.365469	0.452816	-0.889802	-1.23165	0.179942	-1.31624	-1.81868	-0.128749	0.537403	-1.79268	0.419007	0.306376	1.10624	-0.021178	-0.818227	-0.47545	-2.09218	-1.5248	-0.97281	-0.740713	-0.610002	-0.248942	0.0449377	-0.922987	-0.66091	0.794899	0.27047
MAPE32	-0.673154	-0.225778	-1.99771	0.0026904	0.88469	0.846223	0.605681	0.0197901	0.807485	1.2983	-0.424418	0.1232	0.739227	0.410569	1.15377	-0.910394	1.1072	0.617745	-0.837683	-1.19948	-0.102288	-0.647343	-1.73929	1.2068	0.612222	-2.11385	-2.46187	0.303623	0.0992949	-0.254436	0.900905	0.805532	0.993538	0.350085	-0.20805	-1.3017	-0.0102947	-0.0493518	1.10054	0.249641	0.763783	0.499012	-1.48997	0.920347	1.98612	-0.199174	-0.129308	-1.87684	0.921098
MAPE33	-1.39661	-4.79564	-1.03864	-1.21622	0.985938	-0.0314822	-0.850435	-0.167629	-0.511163	-0.614487	0.530262	-1.65893	-0.786474	1.98003	-1.64988	-1.03165	0.393951	0.91569	-0.75637	-1.37116	-0.676353	0.229735	-2.04721	0.389235	-0.601162	-3.41896	-1.36308	-2.28483	-1.36423	0.0522864	0.298388	-2.19862	1.18079	0.291539	1.04089	-0.911691	-0.776018	-2.31569	-3.95733	-2.90268	-1.72811	-0.467659	-2.86579	-0.564125	0.671314	-1.38136	-1.29408	0.511672	-0.251391
MAPE34	0.403822	0.642333	-0.979167	1.32179	1.29705	1.03595	0.140548	0.176913	0.385977	0.568438	-0.491977	0.995962	0.219285	-0.395641	0.605439	1.13067	1.3318	1.06471	-0.164959	0.744565	-0.416508	0.533566	0.532506	1.07949	1.0631	0.589809	-0.0950324	1.18442	2.31826	0.521572	0.880066	0.231419	0.205798	0.761986	1.14524	0.377887	-0.0859874	1.52775	0.28189	0.778214	1.02164	0.230723	1.4159	0.210932	0.909445	0.715327	0.592156	-0.711331	1.40504
MAPE36	-0.775186	0.529216	-2.03058	1.34656	-0.368656	0.900117	-0.545204	0.174106	1.02905	1.28281	-0.986176	0.0873643	-0.57434	-0.460335	0.587357	0.535298	0.92637	1.83832	-0.872814	0.657261	-0.172142	-0.00931298	0.258358	1.03617	0.275271	0.235216	-0.417141	1.08767	0.357442	0.0921807	1.37102	-0.0112413	0.567756	0.912758	-0.453181	0.158737	0.217935	0.85463	0.41822	0.602056	1.32884	-0.0642859	0.921012	0.435143	1.35198	0.240855	0.880666	-2.00958	1.40505
MAPE37	-1.39431	-3.99663	-0.678011	-0.911954	-0.684383	0.0807102	-1.99051	0.0498386	-0.532726	-0.603069	-0.630965	-1.26099	-2.24056	0.0199803	-2.33251	-0.101496	-0.234218	2.02239	-1.16391	0.288535	-1.15194	0.426352	-0.448805	0.222283	-0.934221	-1.5824	0.216745	-1.30524	-1.45596	-0.825537	-0.135863	-2.64292	0.232451	0.596948	0.436977	-0.142002	-0.987358	-0.971503	-3.25422	-2.28231	-1.66459	-1.57133	-1.25715	-0.786118	-0.482047	-1.35644	-0.343081	-0.118212	0.824188
MAPE38	1.04535	1.2636	-0.983639	0.709649	-0.512411	0.93464	-0.195966	0.390004	0.522213	0.322479	-0.824645	0.444503	-0.824983	-1.33798	1.1707	0.661038	0.886544	0.984934	-0.910169	1.07836	-0.0200419	-0.148263	0.313064	0.629952	0.0808048	-0.0124765	-0.329133	1.2021	0.206575	-0.167837	0.833382	0.822913	0.041465	0.355842	0.15268	0.0194793	-0.11178	1.98378	0.971266	0.977557	1.08098	0.122419	1.60325	-0.50962	0.434574	0.246199	0.841796	-1.82688	0.937426
MAPE39	0.285136	-1.23903	-0.932078	-0.243462	-0.719886	0.79045	-1.12179	-0.00822935	0.150956	-0.458224	-1.41911	-0.704258	-1.60575	-0.730049	-0.351262	0.200414	0.00528913	1.09237	-2.1052	0.604126	-0.864808	0.271215	-0.363295	0.993301	-0.447168	-0.870829	0.227729	-0.292806	-0.526264	-0.474668	0.440419	-1.22291	-0.213693	0.102173	0.378352	-0.258865	-0.737515	0.267564	-0.499137	-0.606617	0.0582445	-1.5702	-0.0359198	-0.393683	0.186424	-0.50402	0.197873	-0.401941	0.602205
MAPE40	0.379836	1.83512	-1.38716	1.15964	0.0794713	0.82383	-0.2675	0.477718	0.700557	1.26233	-0.596438	0.897884	-1.22918	-0.414382	1.16953	0.742223	0.555477	1.62524	0.0627148	0.809479	-0.0311606	0.043195	0.242793	1.11325	0.598151	0.163102	-0.395735	1.04308	-0.166601	0.0974556	1.15161	0.694616	0.434635	0.718985	0.258154	0.483741	0.100412	1.01919	1.10065	1.10873	1.25636	-0.0100573	1.20367	0.815211	1.39596	0.147391	0.831351	-1.62374	1.10689
MAPE41	-0.667553	-3.41227	-0.62198	-0.809935	0.247962	0.160568	-1.86907	-0.275257	-0.0589613	-0.864892	-0.633525	-0.223071	-2.5678	0.221523	-1.32493	-0.0331333	-0.308634	1.33507	-0.900846	0.143419	-0.982741	0.00573145	-0.516576	0.300496	-0.815891	-1.45365	-0.137232	-1.30702	-1.74372	-0.489273	0.270769	-1.60994	0.0583259	0.0605594	0.79216	-0.108401	-0.955807	-0.897499	-1.80353	-1.38082	-0.88861	-1.7588	-0.574724	-0.303052	-0.0346077	-0.753183	-0.339418	-0.155448	0.0832334
MAPI02	-2.30163	2.501	0.587705	-0.528839	-0.00946041	1.14069	0.149558	-0.13074	0.613442	1.60419	1.87064	0.525238	-1.46448	0.673093	1.41127	0.598057	0.396796	1.48121	-0.228988	0.130279	0.377874	0.039222	-0.206591	0.401057	0.762392	-0.365559	0.729702	1.17767	0.171582	-0.518159	1.84591	0.912733	0.794395	0.328132	0.137231	0.469533	0.84477	0.514195	0.225365	0.150052	0.535791	0.826383	-0.195934	1.03518	1.16527	-0.197801	0.000983923	0.445268	1.29807
MAPI03	-0.190568	0.427166	1.47279	0.409883	0.514469	1.16465	0.157615	1.0078	0.393797	0.265287	2.135	-0.308102	-0.889037	1.45479	-0.625672	1.14679	0.142421	1.87413	-0.337901	0.283323	-0.224887	0.0718543	0.00935156	0.0708233	0.116555	-0.975305	1.16824	-0.149607	-0.288841	-0.432396	1.50572	-0.515306	0.872766	0.99488	0.225457	0.20543	0.299271	-0.258467	-0.652521	-1.04126	-0.0679694	0.0338854	-1.08261	1.49363	0.165274	-0.667128	-0.417622	1.15315	0.815432
MAPI04	-0.402141	2.47885	0.670991	0.92916	-0.286309	1.07152	0.548541	0.686075	0.76234	0.628788	0.812946	1.2346	-0.327854	0.0168979	0.888018	1.02157	0.206886	0.623157	-0.0178768	0.514114	-0.0324272	-0.435745	0.253077	0.450095	0.432624	0.417177	0.202734	1.24564	0.520756	0.133371	1.07162	0.447283	0.346499	0.367526	-0.15055	0.0401295	0.9968	1.13341	0.823122	0.499635	0.948978	0.953413	0.373575	1.03388	0.756478	-0.21851	0.0650819	0.346953	0.848984
MAPI05	-0.00348174	0.857881	0.502436	-1.08466	0.312932	0.447516	0.178815	-0.183994	1.46578	1.57731	-0.0425548	1.20196	1.43354	0.469405	1.94785	-1.38589	0.81376	1.67961	-1.22037	0.217214	-0.294768	-0.192669	-1.37273	-0.01023	-0.0146788	-1.17688	-0.342887	-0.862813	1.74024	0.0119231	1.68081	0.561703	0.104653	-0.105428	1.99856	-0.0405075	2.58987	0.873271	1.62604	1.85508	2.08319	0.26966	-0.975946	0.368159	0.613928	0.31918	0.182599	-0.268524	0.603935
MAPI06	-0.0235543	0.406725	1.47963	-0.738807	0.968844	0.461419	0.137256	-0.592866	0.41682	0.679623	0.804269	0.136266	0.411193	1.27272	0.211451	0.361237	0.687614	2.25953	-1.08152	0.672521	-0.554679	0.45565	-0.644784	0.26948	-0.0317067	-0.300422	1.12767	-0.827798	2.19545	-0.394926	1.32237	0.209372	-0.0257153	0.325844	2.00657	0.733788	1.18304	0.571725	0.487674	0.203868	0.9676	0.33367	-0.400455	0.272861	0.124713	-0.0732222	0.420407	0.838927	0.93496
MAPI08	-0.013968	1.48869	-0.786963	-0.754291	-0.0897599	1.16882	-0.433702	-0.164801	1.21724	2.61016	0.328961	0.112848	-0.264858	0.994558	0.435335	-1.11987	0.0811521	1.5999	-0.641488	-0.219501	-0.490964	-0.670996	-0.584892	0.70118	0.304842	-0.922375	-1.48763	0.212694	-0.161477	-0.349821	0.559872	0.665052	0.583092	0.243518	0.639675	-0.0181086	2.08761	0.894634	0.855972	1.49988	1.3376	0.607978	-0.589757	1.19263	0.793138	-0.339494	-0.310362	0.0409687	1.43985
MAPI09	-0.134084	-0.716064	0.846149	-1.26268	0.638538	0.612074	-0.87382	-0.231503	0.302021	1.39095	1.80016	-1.89326	-1.62671	2.63232	-1.85189	-0.530095	-0.724303	3.12166	-0.930636	0.0200518	-0.588515	0.467798	-1.08918	0.0596305	-0.65292	-2.31006	0.273199	-1.53239	-1.62626	-1.19325	0.743681	-0.630238	0.48929	0.875439	1.43979	0.356773	1.03942	-0.746349	-1.68285	-0.774076	-0.826496	-1.07856	-2.48632	1.6524	0.155372	-0.955287	-0.168908	1.94796	0.927929
MAPI10	0.189388	0.106179	0.62916	-0.276839	0.744608	-0.407182	0.36903	-0.430349	0.515642	0.122865	1.05859	-1.7723	-1.3719	1.04965	0.344772	-0.414323	0.0475813	0.288216	-1.16672	-0.0615874	0.396717	0.509215	-1.2496	-1.12561	-1.46755	-2.31178	0.956963	-0.662969	-2.62485	-0.78359	3.41963	0.0910247	0.057363	0.846854	-0.126592	-0.429577	-0.660584	-0.49833	-0.38295	-1.10153	-1.41701	0.019548	-1.28523	0.113765	-1.07672	0.742255	0.626703	1.33051	-0.139901
MAPI11	0.681857	-0.564365	0.961264	-0.083917	0.452169	0.144784	-0.998018	-0.829257	0.240842	0.361723	0.888216	-1.04561	-1.45227	1.22375	-1.88886	1.41548	-0.554808	1.01657	-0.486029	0.444453	-0.235189	0.277465	-0.488212	-0.348953	-1.14563	-1.29253	0.163988	-0.926939	-2.20677	-0.739303	0.654634	-1.23803	-0.293641	0.406917	0.386296	0.214223	-0.260959	-0.358322	-1.76942	-1.27584	-1.31855	-0.801521	-1.30354	0.0427321	-0.666018	-0.548978	-0.410686	1.52342	0.4553
MAPI12	0.883387	2.01794	-0.434681	0.460296	-0.260004	0.629564	-0.242064	-0.481217	1.04458	1.56136	-0.767253	1.10779	0.103503	-0.46541	0.608242	0.756145	0.303652	-0.303763	-0.374213	0.235426	-0.196637	-0.897888	-0.00811572	0.0880761	-0.229952	0.714605	-1.34127	1.11822	-0.678696	-0.0120557	0.497668	0.184403	-0.128212	-0.110541	-0.415901	-0.312772	0.760042	1.37515	1.13438	0.903692	1.14717	0.873763	0.909442	-0.532287	0.206964	0.0813405	-0.558187	-0.26222	0.867241
MAPI13	0.0427609	0.146439	0.304564	-0.332169	-0.0877908	1.09515	-0.841205	-0.583084	0.924724	1.29624	1.40982	-0.271468	-1.69431	1.72525	-1.30311	-0.885226	-0.481145	1.97095	-0.63524	0.323725	-1.05608	0.0632666	-0.594964	0.0489939	-0.300036	-2.15809	0.0944378	-0.562634	-0.85414	-0.514416	1.88597	-0.887395	0.521286	0.791313	1.14545	1.16016	0.869067	-1.7265	-0.969807	-0.0971893	-0.0614192	-0.705199	-2.01314	1.25711	-0.18832	-0.0459098	0.144861	0.00712501	0.851863
MEPC02	-0.151559	1.32334	1.27781	0.124993	-1.79152	0.429695	-0.00821268	0.295134	-0.035645	0.261392	-0.046591	0.279078	-0.476279	-0.749173	0.0981815	0.482442	-0.919678	-0.0931918	-0.716093	0.795188	-0.165809	0.588393	-0.312966	0.601372	0.747616	-0.624107	2.39498	0.127891	-0.41555	-0.184755	0.104872	-0.222828	-0.313183	0.0425909	-0.439326	-0.427434	-0.16138	0.703346	0.372162	0.205569	0.448996	-0.736147	0.298207	-0.412729	0.121077	-0.0571505	-0.271543	1.15883	0.146218
MEPC03	0.0941656	2.44076	2.39852	-0.369793	-0.259453	-0.571532	0.867417	0.322442	-0.74486	-0.633576	0.315687	-0.864566	-1.36439	-1.11869	-0.695407	-0.27322	-0.744387	-0.103024	-0.729029	-0.039334	-0.748665	-0.394427	-0.78845	-0.41269	-1.00064	-3.34733	1.15356	-0.895196	-1.59755	-0.929296	0.141481	0.757022	-0.366437	-0.746322	-1.48148	-1.60531	-1.64484	0.0983008	1.45706	-2.09314	0.0801908	-0.339119	-4.39356	0.537658	-0.135921	-1.0004	-1.09112	2.53443	-0.215629
MEPC04	0.306251	0.876952	2.03532	0.160017	-1.5515	-0.265873	-0.539025	0.314486	-0.410806	0.0256932	-0.167454	-0.330968	0.217484	0.490833	-0.251451	-0.129189	-1.2134	-0.397641	-0.944115	0.0557567	-0.350598	-0.488543	-1.32355	0.0179156	1.04419	-1.31286	2.73337	0.16662	-1.04995	-1.05685	0.462969	-0.276377	-0.40616	-0.624171	-0.115589	-1.11737	0.145377	-0.322214	0.0654469	0.0352838	-0.333851	-0.969265	-0.494214	-0.749073	-0.192949	-0.986003	-0.956011	1.88404	-0.417918
MEPC05	-0.894535	-0.674228	1.32166	0.0650937	-1.60826	1.14359	0.267556	0.0932848	0.903206	0.402379	-0.830518	0.96741	-0.668455	-0.183205	0.269399	1.35467	-0.417281	1.05714	-0.331296	1.4203	-0.32904	0.815997	-0.157805	1.80346	0.434794	0.791479	2.26846	-0.431839	-0.10566	0.537951	0.291644	-0.588609	-0.0590413	0.645895	0.751733	0.116824	-0.0507454	1.0812	0.168325	0.200357	0.968664	-0.779408	1.08463	0.327616	0.729644	0.44424	0.615244	0.51062	1.03097
MEPC07	0.881068	-0.248605	4.44866	0.298324	-0.238042	-2.42054	0.721841	0.899204	-2.57274	-1.6501	0.390149	-1.62505	-0.0418881	1.63957	-1.68706	-1.76166	-1.33195	-0.910315	-0.550789	-1.54439	-1.13246	-2.01685	-2.01563	-0.978725	-0.870556	-2.9504	0.569069	-0.76687	-2.34377	-2.02604	0.687861	0.617563	-0.220651	-1.91934	-0.325766	-3.07964	-0.274372	-2.20334	1.66367	-0.635083	-1.08452	-0.457371	-3.37801	-0.290795	-0.620411	-2.44148	-1.93051	4.14054	-2.547
MEPC10	0.440302	-0.334352	1.58538	1.43181	0.678255	-0.0569581	-0.00118865	0.0724437	-1.22727	-0.523368	-0.620329	1.30494	0.0844473	1.16424	-0.251454	0.252712	-0.445977	0.0123634	-0.427259	0.34886	-0.489142	-0.728104	-1.48246	0.555906	2.67366	-0.966753	1.15171	1.03962	1.31193	-0.940958	0.806883	1.15702	0.634969	-0.220874	1.29155	-1.00788	1.33527	-0.384399	1.48447	-0.520489	-0.86247	-1.01765	-0.443027	-0.987818	0.336071	-0.870612	-1.1591	2.52039	0.05114
MEPC11	0.601977	0.672052	1.66064	1.18416	0.146232	0.37708	-0.176592	-0.417765	0.337906	-0.363692	-0.935297	0.251939	0.484999	0.999127	-0.461255	0.594956	-1.274	-0.379568	-0.345845	1.26239	-0.0582252	0.0466788	-1.16138	0.925711	1.91158	-0.764059	2.02422	-0.160874	1.44112	-0.826312	0.52292	0.633015	0.612354	0.235558	1.04416	-0.436321	0.806624	0.3323	1.87545	-0.0406778	0.743251	-0.703632	0.195211	-0.520702	0.354159	-0.237095	-0.494445	2.14484	0.250187
MEPC13	-0.239586	0.217173	1.06997	0.660616	-1.389	1.08176	0.189994	0.374339	0.773401	0.309437	-1.13879	0.917858	-0.284642	-0.213828	-0.321561	0.85528	-0.824203	0.734012	-0.294759	1.26375	-0.45632	1.25139	-0.320267	1.69692	1.19586	0.57604	2.01061	-0.075201	0.0133321	0.466756	-0.329981	-1.32922	-0.322016	0.844149	0.42478	-0.0856449	-0.0228184	0.613635	-0.118465	0.02329	0.489527	-1.48662	0.761157	-0.252544	0.664661	0.424427	0.390588	0.447123	1.03084
MEPC15	1.649	1.35349	2.57351	-0.283037	0.254516	0.0573556	1.73742	0.476608	-0.701638	-0.74647	-0.718893	0.99334	0.242024	-0.617825	1.35412	-0.805949	-1.61592	2.31508	1.60511	0.97706	1.09959	0.558074	0.785115	1.03526	-1.16247	0.806295	0.881172	-0.867428	-0.774569	1.40464	-1.70687	0.220945	-1.50698	0.192748	1.83698	-0.0387673	1.04344	1.45429	1.41438	1.01679	-0.616554	-0.620602	1.24233	0.309515	1.64232	-1.42773	1.11674	2.88579	-0.562451
MEPC17	0.157871	-2.23389	1.93641	1.53016	-1.34563	0.0844678	-0.128934	-0.287621	-1.17931	-0.55589	-0.626746	-0.815576	-0.676751	1.04706	-1.1748	0.151158	-0.665521	-0.896775	-0.499992	1.01885	-0.689406	-0.137412	-1.60198	0.953963	1.13383	-1.07532	1.70329	-0.685936	-0.740193	-1.1142	1.13244	0.593263	0.352434	0.186707	0.545001	-0.436323	0.386607	-0.557656	2.00844	-1.13733	0.181942	-0.999458	-0.486	-1.408	0.528471	-1.03017	-1.28468	2.22672	-0.301074
MEPC19	0.462626	-0.880064	1.41767	2.54113	-1.73047	-0.918396	-1.27693	0.275925	-1.01879	-0.690135	-1.93343	1.48343	-1.65038	1.83639	-1.04413	-0.81787	-0.389322	-0.537201	-0.483054	0.0128003	-0.440265	-1.714	-1.68582	0.582734	1.92974	-1.68692	-0.596032	1.41323	-0.780574	-2.30377	1.18914	1.00923	0.658138	-0.690111	0.723181	-2.23303	1.66941	-0.924491	1.57461	-0.480379	-1.0796	-2.12559	-1.4241	-1.92721	-0.780744	-2.25735	-2.18175	2.01944	0.0163083
MEPC20	1.31879	-0.374221	1.48314	2.84074	0.357332	-1.26717	-0.173537	-0.974979	-1.28409	-1.6255	-2.45467	0.116533	-0.485739	1.05961	-1.30234	-1.55328	-0.550215	-1.52646	-0.97983	0.00629577	-1.2436	-1.10513	-2.79	0.510767	2.05902	-1.11052	0.293503	-0.941025	0.570796	-2.68777	0.492633	1.1667	0.165308	-0.906843	0.672955	-2.30408	1.3396	-0.985382	2.18192	-0.752508	0.675138	-1.97323	-1.50942	-3.37278	-1.38957	-1.54114	-1.827	0.725769	-0.653239
MEPC21	2.00805	-0.431498	2.21213	2.97862	-0.173548	-0.843103	-0.362644	-0.689213	-1.39752	-1.22133	-1.20649	-6.40104e-05	-0.382987	0.987833	-3.05466	-1.29824	-1.67578	-2.09754	-0.923294	-0.475085	-1.62875	-0.388788	-1.83659	1.46341	2.16585	-0.376862	1.55463	0.349312	-1.2975	-1.72773	0.166332	0.57623	-0.313742	-0.776551	-0.442105	-2.40922	0.348659	-1.38044	1.28725	-0.796044	0.168743	-1.79811	-0.8228	-2.16853	-0.526941	-0.727384	-0.866295	1.46093	-1.03746
MEPC22	1.23194	-0.09903	2.48852	2.30165	-1.48135	0.197621	-0.700582	-0.406275	-0.58369	-0.688151	-0.6564	0.57742	-0.326282	0.941268	0.830321	-0.142304	-2.08702	1.79128	-0.445623	-0.0564446	-0.433111	0.658908	-1.38835	1.13856	2.02106	-0.892949	2.55694	0.566039	-0.583344	-0.442064	0.563292	-0.632224	-0.334982	-0.491366	0.461017	-0.987098	0.322024	-1.35044	1.06749	-0.454399	0.0192753	-1.65136	-0.301159	-1.39024	-0.127683	0.498552	-1.05918	1.65501	-0.191136
MEPE08	-1.40408	1.07764	0.788131	-0.872929	-0.907273	0.700614	0.423458	0.145806	0.619306	0.890654	1.59275	-0.353009	-0.01845	-0.143234	1.07049	-0.00910588	-0.816741	0.48297	-0.785409	0.221612	0.255746	-0.0992137	-0.814796	0.932655	1.08949	-0.9696	2.39158	0.178183	0.992605	-0.747952	1.2446	0.830498	-0.484278	-0.108097	0.157361	-1.42099	0.0158495	0.775204	0.534828	0.947499	1.24138	-0.0709661	-0.740446	-0.36445	0.236099	0.107034	-0.302569	0.636344	0.267304
MEPE09	-0.827493	1.68791	0.186488	-0.190303	-0.260898	1.08154	0.708931	0.230323	0.686273	1.21745	0.883701	0.0870893	-0.868565	-0.30295	1.36569	0.579076	-0.156879	1.17488	-0.305912	0.454592	0.0646157	0.164841	-0.223958	1.22051	0.0497126	-0.581374	0.0820361	-0.106715	0.123331	-0.0685637	1.60295	0.340831	-0.137428	0.563756	0.487118	-0.50071	-0.23687	1.18652	0.546983	0.237594	1.35918	-0.121929	-0.0562893	0.709635	1.02195	0.0871801	0.376367	0.309655	0.982258
MEPE12	-1.33081	-0.416902	0.955952	-0.00783596	-0.685971	0.522655	0.105537	-0.0670468	-0.166428	0.820093	-0.0304762	0.500736	-0.634325	1.37488	1.36673	0.00812363	0.403673	1.4039	-0.0990303	0.0979568	-0.0670928	-1.2567	-0.567153	1.44242	0.0327298	-0.684035	-0.651615	0.782763	-0.448439	-0.515696	2.16242	0.494769	0.742443	0.425236	1.46331	-1.40617	0.828579	0.550753	0.604763	0.314405	0.0433141	-0.219383	-0.114469	1.11285	1.39447	-0.666241	-0.237215	0.827778	0.165342
MEPE15	-1.67799	0.424091	-1.1629	-0.557737	-0.110229	1.47506	-0.29327	-0.088275	0.212199	0.479721	-0.576723	0.100415	-1.84515	-0.181175	0.13642	1.30873	0.252129	2.71741	-0.388856	0.950999	-0.389659	1.10266	-0.0482715	1.94877	-0.0425378	-0.521964	-0.448744	-0.736213	-0.229815	-0.259529	0.415964	-0.80263	0.691949	1.05195	0.550378	0.0804947	-0.494505	0.97357	-0.525823	-0.393338	0.450174	-0.239109	-0.286214	0.989093	1.28166	-0.325328	0.347081	-0.235472	1.68473
MEPE18	-1.4401	-0.874962	-0.119309	0.187413	-0.43896	-0.205882	-0.849743	-0.968306	-0.963786	-0.338148	-1.3617	1.55973	-0.959598	1.93208	-0.155968	-2.39348	0.782933	0.376072	-0.727498	-0.198907	-0.770327	-2.32304	-1.86245	1.16219	1.31386	-1.57935	-1.73572	1.28158	2.00894	-2.34164	2.28341	1.87932	1.30045	-0.249019	1.29218	-2.20422	2.42398	-0.791648	2.34939	-0.439704	-0.274094	-1.53301	-2.17747	-0.343929	-0.362229	-1.66144	-2.41714	1.1692	0.624077
MEPE19	-0.233656	-0.377632	-0.0730306	0.0144457	0.0787483	0.0650819	0.386114	-1.51606	0.460731	-0.288888	-0.518533	0.11715	0.322039	1.44207	-0.213649	-0.930654	0.801833	0.0644234	-1.49673	0.413796	-1.2499	-0.589377	-1.81527	1.54712	1.19425	-0.135138	-0.501208	-0.293069	2.68226	-1.39209	2.01732	0.894101	0.518588	-0.0108039	0.692094	0.339075	1.013	0.0003542	2.78135	-0.749028	1.80986	-0.956073	-1.41561	-0.178327	0.429099	-1.15054	-0.82674	0.21186	0.104953
MEPE20	-1.11918	-1.97049	-0.310475	-0.111158	-0.343561	1.26883	-0.430594	-3.02313	1.04401	0.144032	-0.206834	0.596122	0.0861062	0.503548	-1.35927	1.28991	0.0540633	1.45331	-0.971347	0.953838	-2.04298	0.751157	-0.359145	2.49944	0.753315	0.205294	0.102903	-0.834203	0.61749	-0.210658	0.324264	-2.00699	-0.0214161	1.0892	0.547533	0.167109	0.0599137	0.606184	0.248754	-1.08161	0.875884	-0.787093	-0.0466319	0.42709	0.596716	-0.987934	0.126818	0.0067117	1.27659
NAE_02	0.348697	1.1998	0.612224	0.586182	1.31432	0.474878	-0.295921	-0.0903543	-0.0467954	0.243884	0.341956	0.502903	2.64711	1.20691	0.291661	0.0385465	0.693445	1.71863	0.815154	0.414198	0.946141	-0.0333688	0.109655	0.6251	0.559306	-0.139399	-0.256904	-0.0894967	2.25074	0.385467	0.129142	0.337209	1.16607	0.26843	1.24563	0.387496	1.0715	0.577343	0.217138	0.534696	0.106788	0.502975	0.201382	-0.396292	0.847306	0.290182	-0.0474459	0.0608379	0.845906
NAE_04	0.514494	0.400279	0.996234	0.412635	0.572755	-0.796595	0.503554	-0.0217888	-0.982792	-0.664689	-0.0452433	-0.0270617	3.53266	1.33142	-0.639605	-0.314139	-0.0037403	0.79296	0.32232	-0.223553	0.408027	-0.680912	-0.720183	-0.0329858	0.317855	-0.707889	-0.263566	-0.817227	2.29819	-0.188558	-0.778834	0.00376693	0.878589	-0.612022	0.587097	-0.367682	1.19597	-0.409747	-0.386177	0.129742	-0.600701	0.358888	-0.369904	-1.00565	0.134258	-0.603913	-0.395253	-0.331969	-0.125723
NAE_05	-0.353416	-1.20297	0.695312	-1.21034	-0.397506	0.558945	-0.497857	-0.236369	0.344619	0.0750566	-0.0260297	-0.884273	2.20346	1.18361	-0.906728	-0.263336	-0.0125725	1.21317	-0.529456	0.0192908	1.25529	-0.335262	-0.60504	-0.30985	-1.22317	0.0993276	-0.539241	-1.65233	-0.203639	-0.38753	-0.30621	0.00938365	0.183432	0.210709	0.303931	0.848459	1.75969	0.0234817	0.132488	0.168872	0.28088	0.448941	-0.0507696	-0.327971	0.646459	0.30685	-0.408419	-0.926209	0.574492
NAE_06	1.5131	0.208329	-0.648643	-1.13165	-1.69466	0.876622	0.234266	-0.281344	1.42063	1.41683	-0.334556	-0.277874	1.13055	-0.346926	-0.737358	-0.365879	0.210576	0.456009	-1.74037	1.07973	-0.765395	-0.300324	-0.893135	-0.463824	0.289779	0.212185	-0.278866	-0.635667	1.4765	-0.638179	1.01265	-0.321214	-0.26885	0.701659	-0.930556	1.43615	1.0537	1.41246	0.642484	0.990275	0.893694	-0.245083	-0.996778	0.805331	-0.169122	-0.307415	0.00419005	-2.99568	0.593612
NAE_07	0.409754	0.361024	-0.719846	-0.205293	0.0733228	1.16181	-1.26861	-0.64607	0.74483	0.279586	-0.275157	0.198387	1.04466	1.17432	-0.346571	-0.610342	-0.064439	1.0755	-0.836566	0.0881139	0.697847	-0.519911	-0.0918119	0.165898	-0.604854	-0.0697429	-1.73352	-0.71571	0.00685228	-0.266001	-1.14271	1.13522	0.49232	0.458477	-0.109909	1.41666	1.51426	0.542269	0.416344	0.301404	0.890549	0.216235	-0.35867	0.530534	0.321436	0.145318	-1.40234	-1.39948	1.52322
NAE_09	0.514804	-0.21039	1.0755	0.330381	-0.0127081	0.268033	-1.40686	-0.106187	0.860557	-0.185032	0.468357	0.74711	-0.400878	0.406177	0.818348	0.10462	0.273135	0.76848	0.488056	0.10418	1.67549	-0.266528	-0.00676141	0.0946047	-0.302187	-0.378524	0.161673	0.31841	0.152836	0.11343	0.0308105	-0.00647679	1.30638	0.433191	0.0367663	-0.14265	0.640128	1.15962	-0.226305	-0.209864	-0.461174	0.627057	0.513484	-0.081182	1.17257	0.76712	-1.18106	0.825285	1.05716
NAE_12	1.19443	-0.381625	-0.830639	-0.428901	1.98308	1.02352	-2.12665	-0.0854609	1.07992	0.28798	0.620581	1.84244	0.48242	1.36052	1.88699	-0.611575	0.782538	-0.579817	0.197039	-0.620866	1.86353	-0.514727	-0.872489	-1.16719	1.50506	-1.10511	-0.533799	-0.254579	2.43092	-0.0335641	0.107603	0.073162	0.0524516	0.0590582	1.52982	-0.248597	0.838722	0.227038	-0.175041	-0.400418	0.660933	0.086439	0.291557	0.640192	0.652876	1.99551	-1.32278	0.685621	1.30292
Carb_05	-1.35284	-1.60323	0.763759	-0.677307	-3.04696	-1.74618	-0.495965	-1.39444	-2.52319	-0.950413	-0.824263	-0.0868067	-1.39445	-1.51593	2.08387	1.36134	-1.32306	0.271461	-0.0806896	-0.10527	0.60684	0.140189	1.01033	-1.05239	-1.90091	-0.812614	-1.98249	0.497002	-1.23866	-0.161381	-1.23145	0.854179	-1.35063	-0.765851	1.11992	-1.38398	-2.68212	-1.4616	-0.610688	-0.524247	-1.70256	-1.60214	-1.06485	-1.85569	1.5757	-0.129268	1.32763	1.90721	-0.54268
Carb_06	-2.61729	2.07167	-1.44255	-0.4143	1.78975	0.536689	-0.405077	0.274374	-0.443501	3.29364	0.205489	-1.24417	-0.685552	-0.271715	0.163513	-0.560688	0.35157	0.893599	1.9258	0.168827	1.61703	-0.0678493	-0.43925	-0.645062	-1.75712	0.265269	-1.49557	-0.623503	-1.1994	1.1899	2.21774	-0.914054	-0.350711	0.755416	-0.908903	1.66279	-0.851668	0.368076	0.284035	-1.64372	0.86721	-0.332451	1.70878	-0.609394	1.6421	0.625602	1.53598	-0.573169	-0.615071
Carb_15	-0.682873	-0.895928	0.283104	0.66331	0.204197	-0.0832929	0.709241	-0.0487978	-0.365749	0.338244	-1.41072	0.69924	-0.1917	-0.275872	0.803484	0.22252	0.179534	0.147432	-0.221864	1.18686	0.662452	0.735659	0.993878	0.203139	-1.8009	-0.530281	-0.161428	-1.0445	-0.0821854	0.205521	0.167139	0.886233	-1.11722	0.716063	1.9553	0.417937	-0.728717	1.34306	1.04909	0.633677	-0.6917	-0.505959	-0.440216	0.104616	-0.636208	1.16414	-0.723172	-0.0589706	0.471643
Carb_16	-0.518194	-0.161208	0.148033	-0.385477	1.64097	1.3238	1.13289	-0.345287	0.920312	1.59856	0.827836	0.721341	-0.232991	1.60233	1.09437	-0.25585	0.731986	0.946748	2.01679	-0.123246	1.09764	1.0712	-0.499031	1.54444	1.36387	0.693798	0.151154	-0.0790849	2.24402	1.92048	0.860802	-0.735654	1.02994	0.585683	0.0166364	2.84417	-0.454696	-0.423967	-0.26819	0.290129	-0.017854	0.653984	0.0123623	-0.666498	0.602422	0.0300052	-0.0775065	1.29025	-0.0325167
CCM_02	-2.25752	1.27343	-1.82185	-0.837992	-2.27001	-2.06436	0.87694	-0.15028	2.35508	1.5449	1.86485	-0.152867	-2.00113	-1.36469	0.884692	-0.461925	-2.85581	-0.984926	0.533136	2.30685	0.554283	-1.07512	0.971126	1.78178	-1.34976	1.36429	-1.87864	2.19579	0.570028	1.14205	-2.05056	-0.980559	-0.46798	-0.132738	0.107038	-0.340438	0.867515	1.41999	0.86383	2.34402	1.66849	0.686412	1.59504	-0.759443	3.15753	-0.548347	1.56086	0.485444	0.567539
CCM_03	-0.460307	-0.996314	0.851213	-1.39585	-0.766394	-1.95666	1.38029	1.92083	-0.174897	-0.0555196	-0.30058	0.50803	-0.201222	-0.309679	0.931918	-1.14978	-1.68323	2.4888	2.69208	0.130729	0.467738	0.289222	1.59399	-1.41569	1.26782	-0.473734	-1.79195	-0.231467	0.531882	0.952807	-0.6491	1.4224	-0.119144	1.57994	-0.552716	1.86898	-2.05512	-0.0566072	0.61237	1.27851	0.61516	-1.50355	1.10198	-1.03476	4.1967	-0.066715	0.861561	1.94942	-0.781199
CCM_04	-2.07912	-0.621602	2.05025	-0.553042	-3.23323	-3.43286	1.30333	-1.50821	-2.79965	-1.12348	-2.61953	0.0547098	-3.29329	-2.21305	-1.45004	-0.720363	-1.90807	0.216488	0.35492	-1.88229	1.26194	-2.27446	1.47082	-2.35077	-3.58039	0.565651	-2.8914	-1.7185	-1.51893	1.44072	1.57154	0.0453942	-3.15944	-1.3044	-1.52346	-2.2272	0.180795	1.71598	0.950495	-0.900739	-1.68587	-3.94587	1.15451	-4.62788	0.925198	-1.11306	-1.44974	0.797202	-2.68393
CCM_05	1.31131	1.16885	-1.06765	0.00598113	2.13112	2.5325	-0.489231	3.173	1.64856	-0.210933	1.42283	1.07761	3.4933	1.56724	1.52087	-1.07782	-1.32802	2.85092	1.19362	1.33074	0.447042	0.197974	0.469981	2.80387	3.64344	0.0383339	0.528625	1.03851	2.46933	0.309646	0.571437	0.762922	2.8008	2.42779	2.60005	-1.01735	0.445736	0.606352	1.97693	0.760655	2.84706	2.92005	0.554633	1.50901	1.22754	0.966557	0.172493	-0.134423	0.213694
CCM_12	0.93937	1.03419	-1.74627	-0.586291	0.309698	2.14976	0.603169	0.960327	1.87224	1.82598	0.701893	0.120334	-0.673133	0.829765	0.432999	0.533007	0.782984	2.27707	0.661425	1.48164	0.693817	0.8936	0.72146	2.06106	0.656936	0.464604	0.872124	1.3985	0.0281925	0.502957	1.36135	-0.347695	2.08055	2.27662	0.466675	2.05322	-0.177439	0.390704	0.658224	0.67707	2.47536	1.76271	0.436341	0.775297	1.5422	-1.21306	1.1533	1.24132	1.60745
CCM_13	-0.902034	0.898449	-2.90981	-0.348454	-0.896245	1.06526	0.174176	-0.100164	1.83424	2.59492	1.18063	0.204862	-2.215	-0.101742	0.782027	0.814596	-1.23605	1.74462	0.939532	1.73796	0.822519	1.224	0.366345	1.35971	-1.56931	0.735408	-0.315693	1.78852	-0.24085	-0.0272091	0.16813	-0.337217	1.36078	0.938339	0.951482	-0.383731	0.81115	0.586847	-0.606039	1.33946	1.32374	0.446159	0.490618	0.34771	1.12096	-1.04161	0.830244	0.970045	-0.334226
CCM_15	2.29644	-0.490488	1.47695	-0.244214	2.97391	3.1149	-0.228632	3.97638	3.12111	2.68497	1.62356	2.08333	4.63933	2.07165	0.766334	-1.8888	2.065	3.2852	0.493813	1.18629	-3.01401	0.725791	0.987313	2.71073	2.89213	0.642979	0.450177	0.622659	2.95431	1.12033	1.80155	-0.154481	3.49958	2.93505	3.24392	5.1457	1.10465	1.21148	3.41774	1.16155	3.21577	2.47042	0.602752	0.728515	1.47583	0.756872	0.168661	-0.388002	3.06847
CCM_18	-1.29937	2.77685	-1.76973	-1.2195	-2.75822	0.294808	0.66552	0.473627	2.83302	2.43302	3.11684	0.762399	2.23654	-1.27014	1.11845	-1.32167	-2.77227	2.36457	-0.904152	2.40123	0.288655	1.16724	2.30009	1.31921	-2.11316	-0.562198	-2.81763	2.35305	2.99694	1.84744	-1.161	-0.968377	2.73297	1.97954	0.165217	-0.837941	0.423707	-0.0544091	0.832569	0.859116	1.82388	0.879593	0.235908	0.650442	2.56252	-1.58381	-0.210151	-0.114933	0.309264
CCM_19	2.36053	0.714462	-0.389765	0.218865	3.60969	2.28565	0.0912906	2.50813	1.20408	1.75871	1.49527	0.477488	2.53174	3.07681	1.15962	0.368856	2.40166	4.717	2.02153	0.67897	0.197873	2.0498	-0.31622	1.91038	3.20826	-0.151233	1.85171	0.106046	2.06315	0.302819	2.502	1.06995	1.72424	2.52117	1.66251	3.41225	0.142763	0.715806	2.15537	0.930722	1.95321	2.17404	0.435348	0.656695	2.02223	0.980434	0.428085	0.48726	0.81885
CCM_20	1.09397	1.39481	-1.92056	0.821909	0.942595	0.702657	-0.454178	1.43754	1.48443	1.24204	1.39272	0.582818	0.394658	1.34165	1.14696	0.51604	0.482415	1.62966	1.97435	0.755217	1.08881	0.869075	0.0759946	1.41459	0.81068	0.56476	0.176274	1.13026	1.06526	1.02465	0.916584	-0.297197	0.162015	1.2263	0.105075	1.42208	0.315874	0.758405	-1.64233	0.397119	1.2827	0.843484	0.53714	0.584084	1.60295	-0.0147403	0.841089	0.717504	1.45559
CCM_23	-0.172187	0.746619	-0.379829	0.191262	0.260085	-0.57896	-0.0354931	0.248908	0.446294	0.737016	0.700479	0.478149	0.482813	0.427845	0.818415	-0.30098	0.223767	1.12071	1.63521	0.615049	0.275351	0.445827	0.375883	1.03297	-0.0403785	0.309941	-1.42183	0.895455	0.654753	0.875612	0.539541	1.3899	0.219716	0.173917	1.69011	0.694832	0.549527	0.690618	0.957095	0.585744	0.697164	0.266761	0.816838	0.203141	1.62746	0.696327	0.0273232	0.407319	0.676293
CCM_25	0.0212437	0.762599	0.0748781	0.0231553	0.344461	-1.0212	0.218459	0.378466	0.322999	0.574558	0.776364	0.857495	0.424882	0.458832	0.391392	-0.158057	0.276793	0.870326	1.3158	0.847044	0.290746	0.227682	0.464421	0.9492	0.254391	0.560257	-1.80822	0.852663	0.648414	1.13022	0.501886	0.830144	0.24982	-0.141543	1.65869	0.804915	0.692031	0.888259	0.660259	-0.07191	0.896299	0.384884	0.460515	0.16707	1.20113	0.0969067	0.543532	0.839763	0.635874
CCM_26	0.397674	0.0728189	-1.37553	-1.46462	1.69044	2.03919	0.830796	2.10114	2.0137	2.74355	2.33941	1.55447	1.4598	1.10568	0.94825	0.3275	1.76094	2.19424	2.36008	1.82725	1.53165	1.8223	1.13942	2.51176	2.02859	-0.996549	0.939221	1.58174	0.65923	2.17842	2.04224	1.53716	2.11162	2.44349	-0.106238	1.92237	1.61519	2.40719	2.12388	1.57101	2.21097	2.107	1.9807	1.71631	1.59618	1.72834	1.27525	1.54291	2.12386
CCM_27	0.608993	1.59163	-0.573228	0.0378531	1.76429	1.9468	0.00357959	2.38062	1.92548	0.78629	1.86365	0.6424	2.92112	1.8066	1.55602	-0.99435	-0.891467	2.70014	1.53935	1.21505	0.0752667	0.743003	0.214946	2.26541	2.46819	1.18096	0.485952	1.70315	2.28079	0.544073	0.151138	0.302498	1.77371	2.57642	1.81432	-0.128974	0.784242	1.28905	1.45551	1.73062	2.53637	2.67406	1.6043	1.00135	2.41706	0.827115	0.610059	0.0846415	2.32978
CCM_31	6.22108	2.17817	1.62377	1.67346	5.45159	4.91037	4.81775	5.13834	5.76038	1.20291	3.9969	4.98499	6.09526	5.2697	1.40815	5.02882	4.21715	3.22633	2.93803	3.18659	4.81653	1.60555	0.341609	3.98677	6.00228	0.824492	1.77482	1.25854	4.45664	5.12157	3.65584	1.72907	5.81678	4.78727	6.83207	6.71877	1.58458	5.17123	5.19248	0.143857	5.23696	5.705	0.332212	2.90642	1.20102	0.590879	4.83368	-1.03718	2.34815
CCM_32	0.387843	0.163053	-0.379608	-0.838907	-0.656265	0.214844	0.426327	-0.0566177	0.522486	1.90478	2.68322	1.55093	0.902364	0.0545162	1.36866	-1.25359	-0.550979	2.29585	0.57208	0.741847	0.207047	0.700119	0.661303	3.25354	-0.145937	0.695244	-0.696211	-0.453066	-1.39871	0.41816	0.701444	0.960042	1.37338	2.87665	1.49542	1.9787	0.21515	2.30123	0.727338	1.77718	-0.0306051	1.23206	0.534189	-0.152997	1.72447	0.409213	0.698867	-0.252739	1.98005
CCM_33	-0.580543	-0.873041	1.00549	-1.77134	-0.953443	-1.81961	1.48817	1.55344	-0.807497	-0.128255	-0.20482	0.704265	-0.582258	-0.453861	0.716615	-0.945438	-2.00606	1.99039	1.5355	0.309224	0.520354	0.269463	1.5521	-0.955654	1.51474	-0.296869	-1.83568	-0.132815	0.483273	1.11537	-0.58307	1.55901	0.121126	1.39827	-1.16637	1.6253	-1.90424	0.0993432	0.577997	0.300854	0.173767	-1.22415	1.09334	-1.21731	2.70656	-0.58504	1.03879	1.87911	-0.724797
CCM_34	3.60195	-0.354779	1.29355	0.800823	3.33409	3.04832	0.500441	4.05166	-0.0970774	0.682584	0.108472	1.04902	4.16523	2.11355	0.469924	-0.790732	3.24203	2.54736	1.74915	0.740334	-0.297987	0.988384	0.21021	0.947822	3.65793	0.455725	-0.177199	-0.344811	1.32009	1.24384	2.45041	0.679192	3.09625	1.71664	2.46896	4.85614	0.397661	0.751049	2.57654	0.250877	1.44698	2.14294	-0.166338	-0.0510072	0.973919	0.475793	-0.78194	-0.171139	0.755859
CCM_37	-2.10639	1.41985	0.108731	-0.412371	-2.173	-1.91712	0.366184	-1.40097	1.31355	1.27123	1.19798	0.288543	-2.74991	-1.00613	0.831043	0.109463	-2.00036	-0.210917	1.14951	1.45064	0.416993	-0.36046	1.10138	1.53682	-1.86574	0.385694	-1.58391	1.65876	0.169571	0.915331	-0.141217	-0.336365	-0.703617	0.442439	0.622536	0.508622	-0.0926253	1.27913	-0.147148	1.78613	0.996933	0.765594	1.28127	-0.319049	2.64327	-0.364487	1.25003	1.27117	0.74922
CCM_38	2.03983	1.30725	-0.459164	0.828289	1.71552	1.25651	0.945238	2.43246	2.26708	1.04812	0.451087	0.94597	2.19618	0.954752	0.869844	-1.79033	1.73473	1.91649	2.40149	0.118094	-0.312215	-0.194002	0.167727	1.6432	2.29772	-0.790337	0.086876	0.401153	1.71051	0.864423	1.55168	-2.00867	1.71268	2.75501	3.03882	3.13988	0.371632	0.897163	2.71345	-0.176799	2.73008	1.57659	0.698127	0.824529	2.12	1.75982	1.11506	0.728062	3.09685
CCM_44	1.04606	2.05627	-1.43322	-2.78077	1.31176	1.29236	0.151746	1.84241	2.95135	-0.0136638	1.31055	1.78361	3.19554	-0.317229	-0.219258	1.48563	-0.514652	0.820152	0.246138	0.898614	-1.52969	0.895949	-0.52457	2.63165	-0.675434	1.50239	-0.572437	1.25962	1.14549	0.533299	-0.86217	1.28684	1.76006	0.164212	-0.522727	1.54066	0.787922	2.88701	3.02793	2.11567	1.66434	2.41279	0.617759	1.00082	-0.857478	0.153055	-0.783894	0.943307	1.45878
Exog_12	-0.71263	1.54406	1.33404	1.31515	-1.09722	-0.440945	0.351021	-0.261781	-1.58169	-0.106755	-1.59637	0.493175	-0.626923	0.379588	0.641273	0.33212	0.178393	1.2888	0.0595221	0.389854	0.34374	-0.277346	-0.0422074	-0.457944	-1.09728	0.902826	-0.170931	-0.249257	-1.00569	-0.239822	0.244434	0.778917	0.0719057	0.461505	2.96641	0.513846	-0.749996	-0.181442	-1.14989	-1.38748	-1.01877	-0.684002	-0.0259679	-0.81322	1.45458	0.593944	0.432935	0.343842	-0.16441
Nucl_01	1.64765	-1.98629	-0.679156	-2.37437	-0.331945	1.9257	1.68993	0.812476	0.974193	1.81607	0.529309	0.765274	1.52486	0.180527	0.845905	1.15946	0.91807	0.140323	0.963032	0.305133	-0.455245	0.150736	-0.727178	0.158249	2.29338	0.0516846	-0.415795	0.400998	0.505636	1.54591	0.365817	2.16725	1.09639	0.479871	1.06825	0.54108	0.423532	1.78781	1.69695	-1.05054	1.63166	0.427915	1.43756	0.0412137	0.307614	1.26246	-1.44035	0.22941	0.203557
Nucl_02	2.18895	1.1283	-0.69257	1.59646	2.14762	1.74092	-0.258081	1.81559	2.34679	1.53629	1.5506	0.409696	0.892041	2.62394	0.171437	0.105126	2.32271	1.0607	1.99379	1.25627	0.232355	2.09529	-1.28586	2.07893	2.17485	-0.620022	1.16536	0.397959	1.48809	0.160599	1.38649	-0.00190871	1.5677	1.78878	1.38435	3.34022	-0.145492	1.1025	1.60093	1.5485	1.51853	0.512361	0.175794	-0.146749	1.31862	0.639506	0.284214	-0.148475	2.96987
Nucl_07	1.37975	1.1481	-2.55575	2.51622	3.02766	3.7892	-2.0109	2.99438	4.42058	0.173903	3.17164	0.0166617	3.86216	3.60663	3.30575	-1.68515	-2.00714	3.11937	2.00519	2.50907	-0.985262	2.2281	-1.01225	3.97554	4.53931	-0.919345	2.8276	2.36869	4.14805	-0.232282	0.63773	1.25795	3.30634	3.07146	3.00339	-2.34951	-0.391013	-0.750569	2.41501	2.26591	4.53477	2.96804	0.214197	3.38256	3.17169	1.82745	1.47691	-0.615693	2.03458
Nucl_08	-1.67644	-4.07828	2.54796	-1.36754	2.00133	3.39772	2.84194	2.71774	4.04278	-6.3616	3.274	-2.8008	4.90746	2.73557	2.71344	3.05301	2.73027	2.42169	-2.53658	0.703808	-2.37824	0.889173	2.52624	3.94622	2.74442	2.54742	1.31862	2.09141	4.08357	-6.02894	-3.20877	-1.48211	2.3191	4.32546	4.58956	3.01285	-5.27737	-5.976	2.30979	-1.17638	4.28161	2.78993	2.98345	3.58759	-0.667314	-0.463739	0.426333	-5.77428	2.86099
Nucl_13	-0.410931	0.821234	-1.86868	-0.152064	2.56921	3.69231	-1.15973	2.19681	3.53122	-1.3472	3.50416	-0.0706281	3.52709	2.80007	2.86144	-1.41749	-3.46548	4.15637	0.845784	1.96222	-0.51937	2.16557	-0.919958	4.66921	3.74127	-0.525509	1.30681	2.55961	3.33636	-0.459485	-0.492973	0.6084	3.90855	3.59678	2.71509	-2.92939	0.160573	0.241789	2.10207	1.60688	4.0072	3.91544	0.0604273	3.39994	1.64174	0.793184	1.06325	0.20217	1.59504
Nucl_14	0.158488	0.208615	-5.03031	-0.303083	2.9261	4.55659	-4.85763	2.50414	4.37017	-1.32028	4.15616	-0.0507791	4.31921	3.84225	3.32034	-3.17695	-3.12121	4.86667	2.06376	1.62146	-1.69211	2.44462	-3.26109	5.20678	5.06683	-4.3284	2.24261	2.42039	4.13387	-1.39982	0.715625	1.37893	4.92817	4.50047	2.72776	-1.82649	-0.868411	-1.37655	2.03818	1.43241	5.15753	4.13183	-3.49807	4.11999	2.71532	1.15626	1.39297	-1.23756	2.09209
Nucl_16	1.58123	0.198742	-2.99861	-1.36167	2.4199	1.94326	1.38762	2.57182	2.15313	3.16927	2.07654	1.5061	1.93472	1.60142	-0.0194171	0.683845	2.38302	1.83796	1.90845	2.26293	1.8625	2.31401	0.658802	2.63582	2.22739	-0.861715	1.78405	2.25383	1.02942	1.60191	1.52527	0.950358	1.78257	2.57397	-0.938948	3.00315	1.58512	2.2174	2.85171	1.50206	2.48011	2.01641	1.71713	1.02925	1.04972	0.67056	1.37405	1.11587	3.08007
Nucl_17	-0.220354	-1.59762	-0.423582	-1.41957	0.0183955	-1.22645	-0.00818537	-0.867225	-3.0989	1.85345	-0.15728	1.33692	-1.57577	-0.522763	0.337917	-0.237666	0.252816	1.21183	1.03171	1.6621	1.29461	2.02919	0.791845	-2.10668	-0.58293	-1.29027	-2.07225	1.45879	0.0113754	0.599052	0.96694	1.44311	0.0747387	-0.419029	-0.118658	0.608694	-0.122663	1.77125	1.2554	1.20522	-0.621473	-1.11277	0.982598	-0.934947	1.83626	2.74004	1.59531	2.49331	0.0128687
Nucl_20	1.74419	1.351	-4.36781	-0.510504	2.07131	2.676	-3.43282	2.53204	3.46812	1.66522	1.56537	2.01271	2.66996	2.43107	2.48466	-4.04421	1.47191	1.93801	1.04087	0.187655	-3.25106	1.24916	-1.81939	3.3066	2.81236	-3.48367	0.933507	0.268563	2.56579	0.779097	2.01505	1.73081	2.82994	2.66032	2.13287	3.77535	1.54314	1.47471	2.07236	-2.6376	3.85447	2.03649	-1.4226	1.86857	0.0143895	2.18671	1.0705	-1.16004	2.94618
Nucl_21	-0.857595	0.296559	-4.54441	-1.03305	4.43076	7.69387	-1.48623	2.91216	4.22212	-1.45399	-1.14095	1.08963	4.06706	1.92413	1.59031	-2.86279	-2.17684	7.94526	1.13864	1.32527	-3.13996	4.89698	0.390145	5.56506	5.91234	0.145354	5.94184	1.80297	4.22976	-1.59191	-2.38867	-0.171342	7.28528	0.553044	1.5789	0.103868	0.332729	-0.458924	1.93522	-0.15285	-1.10572	6.40252	1.14362	-0.322031	0.738205	-0.0645861	-1.02672	-0.78366	4.8223
Nucl_22	4.26957	1.26476	-1.27138	0.0285974	5.60904	4.37714	-0.166064	4.59323	5.71369	1.88022	0.0486316	0.0221558	4.06381	4.04541	0.928986	3.84377	3.32768	0.81406	2.39352	0.890996	-1.04136	-0.0209105	-0.394639	6.10285	5.34064	-0.0192757	2.80593	1.49426	3.25255	1.30573	0.566122	-0.432127	4.245	4.46126	0.797309	6.2555	1.86644	1.67455	1.86571	2.10411	4.91234	5.22222	1.16387	2.6592	2.13337	1.21972	-0.211173	-0.840517	1.68012
Nucl_23	1.63127	2.61165	-3.09097	0.127246	2.01209	3.10746	-0.534555	3.11435	2.98406	2.86269	1.09396	-0.929354	2.7722	3.22004	1.02197	-2.00298	2.2223	2.3188	1.88237	1.35269	-1.46637	2.08907	-3.0326	3.50188	3.26544	-0.801998	1.04438	1.59744	2.53652	2.22251	1.13301	-1.36119	2.00897	2.19622	1.69655	3.49095	0.492427	-0.127641	1.4917	0.82698	3.24742	2.51081	1.86725	2.66521	-0.218143	1.36228	0.740314	-1.75387	2.86128
Nucl_25	1.40673	0.631568	-1.62425	0.344285	1.71549	1.57119	-0.898185	1.67386	1.35865	1.1238	1.2106	0.757206	1.12193	1.27342	1.13201	-0.466336	0.0263949	1.76867	1.33905	1.28878	0.102343	1.45899	-0.683982	0.927003	1.74435	1.19783	0.289788	1.17257	1.22499	0.897358	1.1641	0.388236	1.49004	1.86014	1.01559	1.99238	1.1521	1.15183	1.71112	0.519028	1.58966	0.821725	-0.625022	1.03884	1.52607	0.702278	0.462108	-1.01853	1.39229
Nucl_28	-0.945878	0.17449	-0.502875	-0.0263149	0.0979494	-0.696001	0.64305	-0.25635	0.297182	1.29186	0.395257	0.479862	-1.19373	-0.271504	0.339011	-0.789406	0.263158	-0.582816	0.87658	0.89743	-0.0550415	0.280897	-0.0733498	0.275749	-0.298229	0.439496	-1.616	0.869267	-0.799366	1.10625	0.720952	0.345856	-0.65142	-0.00921377	0.486859	1.17714	0.541904	1.4558	0.725878	0.14392	0.535522	-0.321644	0.874201	-1.34537	1.00619	0.412984	0.628072	0.864318	0.444707
Vit_05	0.568747	0.490774	-0.490731	-0.223785	1.36951	-0.63255	0.130354	-0.134417	1.60311	0.632919	-0.234154	-0.131782	0.350053	1.57022	0.122396	-0.761263	-0.457135	0.429535	0.341449	1.21052	-0.313547	0.43698	0.368505	1.24907	0.0418992	0.880107	-1.26906	1.82477	1.77211	0.456158	-0.325271	0.51402	0.161633	0.21093	2.39487	1.6531	0.882849	1.1094	-0.149245	1.25996	-0.30979	0.283776	1.05701	-0.176557	1.91812	0.516685	0.591601	1.17812	0.153353
[truncated: 11 more columns]

## Sheet: Dataset S3 - Patient features
ID.LIGUE	Gender	Type of sample	Clinical status	Survival in months	PAMG	Gemzar	Oxaliplatin	5FU	SN38	Docetaxel	Metabolic component (ICA5)
PDAC017T	female	surgical resection	alive	50.49	0.269066	2.4594	0.634157	0.26738	1.2037	2.69357	1.10079
PDAC054T	male	EUS-FNA biopsy	dead	12.26	-0.124286	1.42221	2.186	2.30362	1.5811	1.76463	0.298308
PDAC053T	female	EUS-FNA biopsy	dead	6.98	0.202693	1.21871	1.13769	1.12194	0.629053	-0.645961	-0.926239
PDAC091T	male	EUS-FNA biopsy	dead	9.25	-1.07651	0.996277	-0.160671	0.884407	1.46345	1.27191	-2.4767
PDAC056T	female	surgical resection	dead	14.89	-0.137433	0.89655	0.691656	0.757574	0.760219	-0.727324	0.947359
PDAC001T	female	EUS-FNA biopsy	dead	3.44	-0.556664	0.832533	-0.0777051	-0.317231	-0.977253	-0.589635	-0.609879
PDAC076T	male	surgical resection	dead	13.08	0.25992	0.828292	-0.858008	1.36738	0.767363	1.09109	-0.745818
PDAC083T	male	surgical resection	dead	16.79	-0.106819	0.628697	0.80494	-0.527253	-0.506981	-0.231654	0.135694
PDAC024T	male	surgical resection	dead	11.67	-0.385089	0.482689	0.940049	0.725013	0.383933	0.882633	-0.573961
PDAC090T	male	EUS-FNA biopsy	dead	1.25	0.070099	0.448475	-0.0536466	-0.210409	0.684382	-0.856199	0.896043
PDAC021T	female	surgical resection	dead	6.07	-0.456585	0.431981	1.55745	1.21171	-1.19711	1.12214	-1.39153
PDAC036T	male	EUS-FNA biopsy	dead	9.57	0.425734	0.418106	-1.56759	-1.97123	1.44614	2.42554	1.82925
PDAC028T	female	EUS-FNA biopsy	dead	1.21	-0.506117	0.398786	0.715059	-0.596285	-1.63368	-0.823061	-0.449978
PDAC072T	male	surgical resection	dead	27.8	0.171672	0.394128	0.152497	-0.491713	-1.51859	1.11087	0.247911
PDAC079T	male	surgical resection	dead	25.74	0.270679	0.390686	0.837338	0.296419	0.17323	-0.955103	0.176194
PDAC081T	male	surgical resection	alive	51.7	-0.107598	0.328794	-0.944603	-0.282186	0.135876	-0.8966	0.102276
PDAC035T	male	EUS-FNA biopsy	dead	2.23	-0.625448	0.301661	0.626207	0.480499	0.269854	0.930037	-0.0383027
PDAC070T	male	intra-operative biopsy	dead	5.44	0.408549	0.182865	0.0612658	0.584572	0.186338	-0.554582	-0.26172
PDAC015T	male	surgical resection	dead	9.67	0.0836553	0.110999	-0.654465	-1.21867	0.901176	-0.845966	-1.18796
PDAC022T	male	surgical resection	dead	17.25	-0.0585309	0.105983	-0.427446	0.235343	0.899723	-0.551552	-0.901028
PDAC087T	male	surgical resection	dead	5.28	-1.07336	0.0869789	-0.615407	-0.904802	0.656887	-0.64456	-1.79076
PDAC045T	female	EUS-FNA biopsy	dead	4.16	-0.22119	0.0628968	-1.14494	-0.510567	0.319044	0.987453	0.0951182
PDAC025T	male	surgical resection	dead	18.82	0.136245	-0.0181168	-0.580069	0.567319	0.814627	-0.489857	-0.198865
PDAC088T	male	EUS-FNA biopsy	dead	14.07	0.0978266	-0.04736	1.63072	1.16547	-1.97154	-0.15996	0.168025
PDAC004T	male	EUS-FNA biopsy	dead	8.75	-0.770727	-0.0518047	-0.772237	-0.621586	-1.36821	-0.805968	1.00394
PDAC013T	female	EUS-FNA biopsy	dead	18.07	-0.220476	-0.0570989	0.176638	0.817743	-1.44479	-0.51866	0.449757
PDAC059T	female	surgical resection	dead	5.11	0.250244	-0.120468	0.230883	-0.350795	0.456078	1.5545	0.915727
PDAC006T	female	surgical resection	dead	20.72	0.466751	-0.132006	-1.04192	-0.544355	-1.49891	-0.656097	1.13509
PDAC011T	female	surgical resection	dead	29.02	0.366609	-0.201749	-3.00702	-2.12314	-0.268814	0.0834497	-0.762768
PDAC031T	male	EUS-FNA biopsy	dead	9.87	0.280645	-0.37103	-0.452689	-0.435967	0.782428	-0.920998	1.48975
PDAC020T	male	surgical resection	dead	34.33	-0.0163209	-1.31817	0.145595	0.369796	0.241949	-0.746016	0.555285
PDAC084T	male	surgical resection	dead	11.41	0.0575784	-1.61007	-0.524518	-0.0780626	0.613912	-0.561878	0.740705
PDAC082T	male	EUS-FNA biopsy	dead	9.8	0.148496	-1.83226	-0.636834	0.499733	0.194905	-0.8187	1.58022
PDAC003T	female	EUS-FNA biopsy	dead	2.79	-0.257596	-2.07874	-0.852744	0.763685	-1.07938	1.81026	-0.551964
PDAC085T	male	surgical resection	alive	64.89	0.0450586	-2.53262	-2.4621	-2.96285	0.925318	0.357955	0.807217
PDAC007T	female	surgical resection	dead	28.13	0.275707						0.690995
PDAC008T	male	intra-operative biopsy	dead	20.16	0.341619						-1.99612
PDAC010T	female	intra-operative biopsy	dead	6.16	-0.433051						0.199672
PDAC016T	male	surgical resection	dead	15.28	-0.0105023						1.00253
PDAC018T	female	surgical resection	alive	58.66	0.35967						0.608679
PDAC019T	female	surgical resection	dead	36.26	0.267405						0.626961
PDAC026T	male	surgical resection	dead	12.66	0.400339						-0.0761295
PDAC029T	male	surgical resection	dead	10.62	0.298854						0.510502
PDAC030T	male	EUS-FNA biopsy	dead	6.79	0.478311						1.70715
PDAC032T	male	EUS-FNA biopsy	dead	3.28	0.186346						-2.3088
PDAC034T	female	surgical resection	alive	48.2	-0.148595						0.108388
PDAC037T	male	surgical resection	alive	45.7	0.263424						0.932869
PDAC039T	male	EUS-FNA biopsy	dead	0.89	-0.799181						-2.00466
PDAC041T	male	intra-operative biopsy	alive	44.07	-0.143137						0.69854
PDAC043T	male	surgical resection	dead	10.49	0.247836						0.596782
PDAC044T	female	surgical resection	alive	30.92	0.239772						-0.419071
PDAC052T	female	EUS-FNA biopsy	dead	2.26	0.06683						-1.33482
PDAC057T	male	intra-operative biopsy	dead	12.56	0.432959						0.98559
PDAC058T	female	intra-operative biopsy	dead	19.84	0.0761145						0.586963
PDAC065T	male	surgical resection	alive	46.72	-0.315226						-0.511539
PDAC066T	male	EUS-FNA biopsy	dead	6.52	0.0881324						-0.812927
PDAC071T	male	surgical resection	dead	20.03	0.421461						0.0879156
PDAC075T	male	surgical resection	alive	32.46	0.10996						0.270962
PDAC078T	female	surgical resection	dead	22.75	-0.239264						-1.42487
PDAC086T	male	surgical resection	dead	34	0.370251						-0.532747
