# Supplementary material for: Metabolomic profiling of pancreatic adenocarcinoma reveals key features driving clinical outcome and drug resistance
Source: eBioMedicine. 2021 Apr 13;66:103332. doi: 10.1016/j.ebiom.2021.103332 (PMC8054161; doi:10.1016/j.ebiom.2021.103332)
Supplement: Supplementary file 4 [file mmc4.xlsx]

## Sheet: Dataset S4 - ICA5 weight
Metabolite	IC.5
ChoE_11	0.968122
ChoE_08	0.918113
AA44	0.832909
TG78	0.662937
MAPE09	0.63794
MAPE33	0.622183
DAPE10	0.587002
ChoE_09	0.583306
MEMAPE17	0.581863
MEMAPE21	0.581406
Nucl_14	0.565471
MEPE18	0.559376
MAPC54	0.546219
DAPI03	0.536852
DAPI02	0.533239
Cer_02	0.516482
AA23	0.513544
MEMAPE07	0.50629
MAPC21	0.493753
MAPI05	0.492759
MEMAPE02	0.490903
DAPE25	0.482167
DAPE20	0.478612
TG79	0.476535
ChoE_07	0.471535
DAPE14	0.466189
Nucl_20	0.462675
DAPE13	0.462473
MAPC55	0.462242
AC05	0.44972
AC02	0.449328
ChoE_15	0.434632
CCM_34	0.431917
Cer_15	0.430431
MAPE18	0.429416
ChoE_03	0.422534
ChoE_14	0.422312
DAPE22	0.419167
MAPE32	0.413303
CCM_18	0.413261
MAPE19	0.413002
DAPI04	0.412758
MAPE16	0.412546
DAPE12	0.41181
Carb_06	0.409932
MAPI09	0.407829
MEMAPE05	0.399696
CCM_31	0.398004
Carb_16	0.382884
DAPI11	0.377331
ChoE_12	0.375325
MAPC50	0.374418
Nucl_21	0.373112
MAPE28	0.368434
Nucl_13	0.367638
MAPC40	0.366604
MAPE29	0.362603
MAPI08	0.354655
DAPE23	0.351474
CCM_19	0.350187
DAPE05	0.34997
MAPC08	0.348645
DAPE06	0.348597
MAPC25	0.348531
CCM_15	0.3412
DAPC15	0.337255
DAPC21	0.333698
Nucl_07	0.331318
CCM_26	0.329333
MAPE15	0.323746
MEPE12	0.322266
SphLip_31	0.319591
MAPI13	0.311654
MAPC52	0.31001
DAPE24	0.30847
CCM_38	0.306752
MEMAPE15	0.306
DG57	0.305397
Nucl_23	0.304944
DAPC11	0.299841
TG80	0.296485
DAPE02	0.296301
MAPC09	0.294663
Cer_07	0.28848
MAPE06	0.281703
DAPE07	0.278174
ChoE_06	0.2736
FFA49	0.271497
CCM_05	0.268161
MEPE19	0.262867
MEMAPC09	0.258676
DAPE15	0.255891
MAPC23	0.253595
FFA37	0.252992
DAPE04	0.251493
Nucl_17	0.250142
AC06	0.247243
MAPE22	0.246498
DAPE42	0.245821
AC04	0.245465
MAPC39	0.243283
DAPE03	0.241181
MAPI10	0.237275
AC01	0.234462
CCM_27	0.234003
ChoE_13	0.23386
NAE_12	0.229873
CCM_32	0.228552
MAPC02	0.227716
TG69	0.227655
AA26	0.226354
MAPC26	0.226316
MAPI02	0.225147
DAPI05	0.224777
MAPI06	0.223365
SphLip_03	0.221318
MAPC51	0.218677
Nucl_22	0.215413
DAPC48	0.211228
MAPC56	0.205183
MAPC19	0.203288
Nucl_25	0.202207
Cer_13	0.200756
MAPC22	0.197275
AA09	0.194997
MEMAPC18	0.191088
DAPC18	0.19013
FFA31	0.181913
MEMAPE01	0.179667
Nucl_16	0.177048
Nucl_28	0.176039
TG43	0.175243
MAPC57	0.172162
ChoE_17	0.17134
MAPC11	0.171188
MAPE31	0.163164
SphLip_04	0.16255
MAPC27	0.162371
Nucl_01	0.161489
MAPC04	0.161388
AA05	0.15813
NAE_05	0.155517
MAPC13	0.154062
SphLip_23	0.152605
MAPC53	0.149435
Vit_05	0.149124
DAPC46	0.147967
AA22	0.146364
MEPC07	0.14614
AA15	0.146027
FFA02	0.142168
CCM_13	0.140191
FFA44	0.139265
MAPC28	0.13905
CCM_03	0.136734
DG06	0.136426
DAPC05	0.132921
Nucl_02	0.130468
NAE_04	0.130326
MEPE08	0.126553
MEMAPE08	0.118806
AA04	0.118339
TG131	0.117282
DG08	0.116362
DAPE26	0.115072
CCM_12	0.113536
SphLip_02	0.112987
AA07	0.112378
FFA06	0.111484
AC07	0.107955
CCM_04	0.107885
MAPC03	0.107165
MAPI03	0.104844
MEMAPC12	0.104604
AA47	0.103661
TG172	0.101908
MAPC35	0.100181
DAPC27	0.099391
AA02	0.0985805
MEPC19	0.098537
TG59	0.0980791
TG63	0.0935219
AA06	0.0910423
CMH_09	0.0909326
FFA35	0.0903567
FFA33	0.0893015
DAPE19	0.0874933
CCM_33	0.0864156
AA20	0.0861449
FFA07	0.0848315
AC10	0.0846668
TG48	0.0823916
MEMAPC11	0.0813254
NAE_07	0.0810711
MEMAPC37	0.080583
AA53	0.0799275
Cer_05	0.0796229
DAPE17	0.0763717
TG70	0.0727893
FFAox16	0.0719598
AA08	0.070094
AA16	0.0694628
DAPE09	0.0692475
BA04	0.0678425
AA14	0.0652376
AA19	0.0642
DAPC13	0.0630701
TG75	0.0603757
TG47	0.0593883
CCM_20	0.0584405
FFA26	0.0575554
FFA18	0.0565949
MEPE15	0.0546344
FFA04	0.0529972
Cer_09	0.0525788
DAPC31	0.0525677
TG66	0.0513727
DAPC32	0.0490598
DAPE28	0.0471803
MAPE41	0.0460226
DAPC38	0.0373914
DAPE27	0.0365087
AA18	0.0363471
MEPC10	0.0327263
DAPC45	0.0326411
SphLip_06	0.0323394
MAPC36	0.030791
FFAox35	0.0296619
TG81	0.029174
AA03	0.0279006
MAPI11	0.0271258
MEMAPE29	0.0257173
AA28	0.0255009
Carb_15	0.0249692
MAPC38	0.0231277
AA13	0.0147214
DG33	0.0123616
CCM_37	0.0095376
SphLip_35	0.00547115
Cer_03	0.00146469
MAPC49	0.00131244
FFA24	0.000474503
AA11	-7.12211e-05
FFA08	-0.000385767
MAPC45	-0.00308059
FFA15	-0.00322224
BA10	-0.00488847
AA12	-0.00492149
Carb_05	-0.00646807
MEPC20	-0.00714072
DAPE30	-0.00734178
SphLip_25	-0.00798685
BA09	-0.00822359
DAPE21	-0.00971404
MEMAPC07	-0.0119511
FFA30	-0.0133836
MAPE37	-0.0134013
MEMAPE14	-0.0155526
SphLip_08	-0.0164293
MAPC32	-0.0187719
CCM_44	-0.0227805
FFAox14	-0.0267473
FFA46	-0.0329013
FFA38	-0.0384837
MEMAPC13	-0.0404527
MEMAPE13	-0.0410554
MEMAPC06	-0.0414601
DAPC09	-0.0424118
CCM_02	-0.047668
DAPC28	-0.0480358
FFAox11	-0.049667
AA34	-0.0500121
DAPI01	-0.0505693
FFA20	-0.0506058
Exog_12	-0.0524949
NAE_06	-0.0525563
TG44	-0.0572902
NAE_09	-0.0590046
Cer_10_Cer_11	-0.0592652
MEPE20	-0.0595774
FFA11	-0.0596219
BA03	-0.0683363
FFA22	-0.0695206
MAPI12	-0.0696433
DG12	-0.070492
DG03	-0.0744635
Nucl_08	-0.0749901
DG66	-0.0771868
MEPC17	-0.0803344
MEMAPC27	-0.0813993
FFAox34	-0.0859739
MAPC44	-0.0860393
MAPC43	-0.0940046
MEPC15	-0.0947004
TG76	-0.0970178
TG49	-0.0971401
MEMAPC20	-0.0989196
MAPE34	-0.10111
DAPC44	-0.102972
FFA17	-0.106537
SphLip_34	-0.108941
FFA14	-0.109299
TG37	-0.111347
MEPC03	-0.111702
SphLip_05	-0.11174
TG38	-0.113756
TG09	-0.117319
FFA05	-0.121092
DAPC16	-0.122114
MAPE40	-0.125855
MAPC31	-0.128408
AA42	-0.137219
MEPC11	-0.139528
MAPC12	-0.140151
TG173	-0.142683
CMH_01	-0.144011
DAPC34	-0.149052
MAPE36	-0.152307
MEMAPC31	-0.152645
Cer_06	-0.152708
DAPI09	-0.155012
MAPE39	-0.15523
SphLip_21	-0.156811
DAPE37	-0.158503
TG68	-0.158523
SphLip_17	-0.159538
MEPC04	-0.16211
FFA28	-0.16221
MEMAPC14	-0.163063
MEPC05	-0.164338
FFA45	-0.169002
SphLip_24	-0.17233
TG04	-0.172803
MEMAPC22	-0.175393
SphLip_16	-0.175811
FFA29	-0.176432
TG26	-0.17795
DG04	-0.178135
TG60	-0.179177
MEMAPC02	-0.179444
SphLip_14	-0.182478
MEMAPC19	-0.188518
FFA32	-0.202392
MAPE38	-0.207634
FFA27	-0.209849
MAPC47	-0.214885
TG73	-0.215003
MAPC30	-0.220119
TG22	-0.23272
FFA47	-0.239173
MEMAPC33_MEMAPC34	-0.24286
MEPC02	-0.24507
SphLip_11	-0.245942
FFAox37	-0.251574
SphLip_29	-0.252057
MEMAPC28	-0.254821
DG09	-0.258583
MEMAPC26	-0.258603
FFA43	-0.259665
TG71	-0.266048
FFA21	-0.269679
FFA25	-0.272243
TG53	-0.280469
MEMAPC38	-0.280664
DAPC37	-0.290074
Cer_12	-0.296391
MAPC41	-0.297297
MAPC46	-0.300327
FFA19	-0.307863
MEPC13	-0.309553
MEPC22	-0.313815
TG61	-0.316695
MEMAPE10	-0.317962
SphLip_22	-0.318053
SphLip_28	-0.321237
MEMAPC01	-0.324098
MEMAPC21	-0.329905
MEMAPC32	-0.335681
TG45	-0.338298
MEMAPE12	-0.341786
MEPC21	-0.34439
MEMAPC30	-0.349416
MEMAPC04	-0.352822
TG33	-0.354819
TG50	-0.358189
TG77	-0.358456
FFAox05	-0.361377
FFAox12	-0.367666
TG16	-0.370008
MEMAPC05	-0.373901
TG39	-0.37686
TG55	-0.377372
CMH_02	-0.378769
MEMAPC35	-0.381389
MEMAPC03	-0.383006
MEMAPC29	-0.409211
FFAox15	-0.410021
TG163	-0.421513
TG174	-0.450525
TG27	-0.451068
CMH_03	-0.454031
FFAox08	-0.47683
MEMAPC36	-0.480205
TG82	-0.481577
TG51	-0.491852
FFAox39	-0.517357
TG15	-0.529214
TG65	-0.566591
TG17	-0.58209
TG23	-0.583839
TG03	-0.595285
TG40	-0.609639
TG34	-0.611398
TG28	-0.631823
TG46	-0.661672
TG10	-0.665079
FFAox03_FFAox04	-0.691931
FFAox06	-0.71184
TG67	-0.71242
TG52	-0.721252
TG06	-0.739083
TG152	-0.765096
TG41	-0.820721
TG18	-0.857605
TG24	-0.869494
TG12	-0.89938
TG25	-0.905805
TG83	-0.914476
TG05	-0.928873
TG29	-1.00534
TG35	-1.01348
TG11	-1.08848
TG169	-1.11459
TG54	-1.1311
TG145	-1.1996
TG36	-1.20866
TG20	-1.24681
TG56	-1.3362
TG19	-1.41013
TG30	-1.43354
